# Supplementary material for: Transcriptome Analysis of The Inflammatory Responses of Bovine Mammary Epithelial Cells: Exploring Immunomodulatory Target Genes for Bovine Mastitis
Source: Pathogens. 2020 Mar 9;9(3):200. doi: 10.3390/pathogens9030200 (PMC7157600; doi:10.3390/pathogens9030200)
Supplement: Supplementary file 1 [file pathogens-09-00200-s001.zip]

Archive with 13 entries (10 files):
- Supplementary materials/
- Supplementary materials/TableS2.DEGs_cont_vs_JE2.xlsx
- __MACOSX/
- __MACOSX/Supplementary materials/
- __MACOSX/Supplementary materials/._TableS2.DEGs_cont_vs_JE2.xlsx
- Supplementary materials/.DS_Store
- __MACOSX/Supplementary materials/._.DS_Store
- Supplementary materials/Table S4.Primer sequence used for qPCR.docx
- __MACOSX/Supplementary materials/._Table S4.Primer sequence used for qPCR.docx
- Supplementary materials/TableS3.DEGs_cont_vs_SA003.xlsx
- __MACOSX/Supplementary materials/._TableS3.DEGs_cont_vs_SA003.xlsx
- Supplementary materials/TableS1.DEGs_cont_vs_LPS.xlsx
- __MACOSX/Supplementary materials/._TableS1.DEGs_cont_vs_LPS.xlsx
