# Supplementary material for: Transcriptome Analysis of The Inflammatory Responses of Bovine Mammary Epithelial Cells: Exploring Immunomodulatory Target Genes for Bovine Mastitis
Source: Pathogens. 2020 Mar 9;9(3):200. doi: 10.3390/pathogens9030200 (PMC7157600; doi:10.3390/pathogens9030200)
Supplement: Supplementary file 1 [file pathogens-09-00200-s001.zip › Supplementary materials/TableS2.DEGs_cont_vs_JE2.xlsx]

## Sheet: JE2で2倍以上アップ
									cont		JE2
FeatureNum	ProbeName	GeneName	SystematicName	accessions	chr_coord	Start	Description	ControlType	Normalized	Raw	Normalized	Raw	FoldChange
15701	A_73_119593	CNR2	NM_001192303	ref|NM_001192303|ens|ENSBTAT00000025809|tc|TC457764|ref|XM_005203221	bt|chr2:129633514-129633573	1691	ref|Bos taurus cannabinoid receptor 2 (CNR2), mRNA [NM_001192303]	0	0.00179273	2.55627	0.136235	184.041	75.9931
16104	A_73_114840	CXCR5	NM_001011675	ref|NM_001011675|ens|ENSBTAT00000063808|gb|AY851362|gb|GU936966	bt|chr15:30017754-30017813	361	ref|Bos taurus C-X-C motif chemokine receptor 5 (CXCR5), mRNA [NM_001011675]	0	0.00165857	2.36497	0.0519599	70.193	31.3281
14134	A_73_P073071	ENSBTAT00000034504	ENSBTAT00000034504	ens|ENSBTAT00000034504|ens|ENSBTAT00000064676|tc|NP13359235	bt|chr14:56787370-56787311	2817	tc|GB|XM_600223.4|XP_600223.4 similar to rCG60008 [NP13359235]	0	0.0017303	2.46726	0.0527805	71.3016	30.5037
9381	A_73_P366846	DRC7	NM_001038031	ref|NM_001038031|ens|ENSBTAT00000010526|gb|BC111354|tc|TC455323	bt|chr18:25776599-25776658	1508	ref|Bos taurus dynein regulatory complex subunit 7 (DRC7), mRNA [NM_001038031]	0	0.00185888	2.6506	0.051713	69.8594	27.8194
25003	A_73_113557	PDX1	NM_001192136	ref|NM_001192136|ens|ENSBTAT00000014141	bt|chr12:32357227-32357169	0	ref|Bos taurus pancreatic and duodenal homeobox 1 (PDX1), mRNA [NM_001192136]	0	0.00177953	2.53744	0.0397585	53.7101	22.3422
16203	A_73_P092626	REG4	NM_001076986	ref|NM_001076986|ens|ENSBTAT00000045669|gb|BC102335|gb|DV817517	bt|chr3:23608589-23608648	377	ref|Bos taurus regenerating family member 4 (REG4), mRNA [NM_001076986]	0	0.00232583	3.31643	0.0488982	66.0569	21.024
13451	A_73_P386496	TMEM255A	NM_001083721	ref|NM_001083721|ens|ENSBTAT00000022841|gb|BC134568|tc|TC392135	bt|chrX:5042282-5042341	2536	ref|Bos taurus transmembrane protein 255A (TMEM255A), mRNA [NM_001083721]	0	0.00176185	2.51224	0.0348965	47.142	19.8068
15095	A_73_P056631	ENSBTAT00000064611	ENSBTAT00000064611	ens|ENSBTAT00000064611|tc|NP9557475|ref|XM_002693372|ref|XM_010799530	bt|chr15:50747350-50747291	885	ens|olfactory receptor family 51 subfamily A member 7 [Source:HGNC Symbol;Acc:HGNC:15188] [ENSBTAT00000064611]	0	0.00173017	2.46706	0.0304392	41.1206	17.5932
11022	A_73_P359481	MYO1G	ENSBTAT00000008366	ens|ENSBTAT00000008366|gb|DY050938|tc|TC452683|ref|XM_005192314	bt|chr4:77321279-77321338	650	ens|myosin IG [Source:HGNC Symbol;Acc:HGNC:13880] [ENSBTAT00000008366]	0	0.00193763	2.76289	0.0338753	45.7624	17.4828
11525	A_73_P059126	ENSBTAT00000007238	ENSBTAT00000007238	ens|ENSBTAT00000007238	bt|chr28:14234980-14235043	466	Unknown	0	0.00185673	2.64753	0.0306258	41.3727	16.4945
5335	A_73_P183692	DT886060	DT886060	gb|DT886060	bt|chr19:49705624-49705683	637	gb|1455128 MARC 7BOV Bos taurus cDNA 3', mRNA sequence [DT886060]	0	0.00227445	3.24317	0.0333011	44.9867	14.6414
14718	A_73_104719	CRISP1	NM_001206259	ref|NM_001206259|ens|ENSBTAT00000010633|tc|NP13361799	bt|chr23:22245306-22245247	670	ref|Bos taurus cysteine rich secretory protein 1 (CRISP1), mRNA [NM_001206259]	0	0.0017872	2.54839	0.0258428	34.9112	14.4599
11107	A_73_105180	KIF2B	NM_001101181	ref|NM_001101181|ens|ENSBTAT00000023059|gb|BC146113|tc|TC393758	bt|chr19:3879029-3879088	2067	ref|Bos taurus kinesin family member 2B (KIF2B), mRNA [NM_001101181]	0	0.00466784	6.65593	0.0606358	81.9133	12.9901
17006	A_73_P488973	NP9563168	NP9563168	tc|NP9563168	bt|chr17:73290689-73290748	199	tc|GB|XM_001256131.1|XP_001256132.1 hypothetical protein [NP9563168]	0	0.00181818	2.59256	0.0224502	30.3282	12.3476
22114	A_73_P115121	IFNW1	NM_174351	ref|NM_174351|ens|ENSBTAT00000064440|ens|ENSBTAT00000064801|ens|ENSBTAT00000066056	bt|chr8:22762691-22762632	614	ref|Bos taurus interferon, omega 1 (IFNW1), mRNA [NM_174351]	0	0.00265267	3.78246	0.0299189	40.4177	11.2788
13809	A_73_104428	TC438154	TC438154	tc|TC438154|ref|XM_005222236|ref|XM_010817268|ref|XM_010817270	bt|chr21:56046033-56045974	2118	tc|Rep: Aftiphilin. - Gallus gallus, partial (4%) [TC438154]	0	0.00171725	2.44865	0.0193606	26.1543	11.2741
15746	A_73_100176	ENSBTAT00000047024	ENSBTAT00000047024	ens|ENSBTAT00000047024|gb|XM_588006|tc|TC434276|tc|TC430573	bt|chr7:8705993-8707012	1577	ens|peptidoglycan recognition protein 2 [Source:HGNC Symbol;Acc:HGNC:30013] [ENSBTAT00000047024]	0	0.00586141	8.35785	0.0641935	86.7195	10.9519
13906	A_73_P061191	PRDM10	NM_001191168	ref|NM_001191168|ens|ENSBTAT00000025295|tc|TC427170	bt|chr29:36684357-36684298	3279	ref|Bos taurus PR/SET domain 10 (PRDM10), mRNA [NM_001191168]	0	0.00280672	4.00213	0.0306841	41.4514	10.9324
41679	A_73_103960	ITGBL1	NM_001206834	ref|NM_001206834|ens|ENSBTAT00000061277|tc|TC414266	bt|chr12:81995278-82003605	1077	ref|Bos taurus integrin subunit beta like 1 (ITGBL1), mRNA [NM_001206834]	0	0.00227811	3.24837	0.0248817	33.6129	10.9221
23513	A_73_P070505	ENSBTAT00000006228	ENSBTAT00000006228	ens|ENSBTAT00000006228|tc|NP13360085|ref|XM_015467019|ref|XM_015475399	bt|chr17:29475351-29475292	283	tc|GB|XM_001787388.1|XP_001787440.1 similar to pRGR1 [NP13360085]	0	0.00162587	2.31834	0.0167916	22.6839	10.3278
7914	A_73_101053	NKX2-2	NM_001192709	ref|NM_001192709|ens|ENSBTAT00000013574|tc|TC448800|ref|XM_015474031	bt|chr13:41104647-41104588	1531	ref|Bos taurus NK2 homeobox 2 (NKX2-2), mRNA [NM_001192709]	0	0.0019687	2.80719	0.0200847	27.1326	10.202
5805	A_73_P065131	ENSBTAT00000038538	ENSBTAT00000038538	ens|ENSBTAT00000038538|tc|NP13360853	bt|chr19:24801753-24801694	784	tc|GB|XM_001789227.1|XP_001789279.1 similar to DTMT [NP13360853]	0	0.00198903	2.83618	0.0199749	26.9842	10.0425
8253	A_73_108741	TC462595	TC462595	tc|TC462595|ref|XM_005214055	bt|chr13:1698085-1698144	2049	tc|Rep: Phosphatidylserine synthase - Wolbachia sp. subsp. Brugia malayi (strain TRS), partial (8%) [TC462595]	0	0.00196483	2.80167	0.0193783	26.1782	9.86256
41593	A_73_116371	NEUROD6	NM_001076221	ref|NM_001076221|ens|ENSBTAT00000000728|gb|BC123740|tc|TC394655	bt|chr4:65492381-65492440	1697	ref|Bos taurus neuronal differentiation 6 (NEUROD6), mRNA [NM_001076221]	0	0.00255648	3.64531	0.0241004	32.5574	9.42717
5279	A_73_P062401	LOC514434	ENSBTAT00000052815	ens|ENSBTAT00000052815|tc|NP13361715|ref|XM_002697411|ref|XM_592285	bt|chr23:29144388-29144447	876	tc|GB|XM_592285.4|XP_592285.4 similar to olfactory receptor Olr1730 isoform 1 [NP13361715]	0	0.00203017	2.89484	0.0189709	25.6279	9.3445
6402	A_73_P113616	SETD1B	ENSBTAT00000022553	ens|ENSBTAT00000022553	bt|chr17:55730257-55730112	5451	ens|SET domain containing 1B [Source:HGNC Symbol;Acc:HGNC:29187] [ENSBTAT00000022553]	0	0.00278114	3.96565	0.0251278	33.9454	9.0351
16359	A_73_P089471	LOC787500	ENSBTAT00000057538	ens|ENSBTAT00000057538|tc|NP9569955|ref|XM_001254876|ref|XM_002687020	bt|chr4:107972175-107972234	891	tc|GB|XM_001254876.1|XP_001254877.1 similar to CfOLF3 [NP9569955]	0	0.00165231	2.35605	0.0148577	20.0714	8.99208
38852	A_73_P332796	HAUS5	NM_001101931	ref|NM_001101931|ens|ENSBTAT00000044399|ens|ENSBTAT00000017877|gb|BC148960	bt|chr18:46530297-46531463	563	ref|Bos taurus HAUS augmin like complex subunit 5 (HAUS5), mRNA [NM_001101931]	0	0.00227381	3.24226	0.0203734	27.5226	8.96001
41072	A_73_P259561	PDLIM3	NM_001034646	ref|NM_001034646|ens|ENSBTAT00000022835|gb|BC103313|tc|TC402074	bt|chr27:14770009-14769950	1065	ref|Bos taurus PDZ and LIM domain 3 (PDLIM3), mRNA [NM_001034646]	0	0.00233089	3.32364	0.0203429	27.4814	8.72754
15871	A_73_105493	CRP	NM_001144097	ref|NM_001144097|ens|ENSBTAT00000018469|gb|AB255049|tc|TC403989	bt|chr3:10101344-10101403	701	ref|Bos taurus C-reactive protein (CRP), mRNA [NM_001144097]	0	0.00178773	2.54914	0.0143919	19.4422	8.05041
40570	A_73_109988	TREH	NM_001192570	ref|NM_001192570|ens|ENSBTAT00000021565|tc|TC447092|ref|XM_015474653	bt|chr15:29840102-29839548	1125	ref|Bos taurus trehalase (brush-border membrane glycoprotein) (TREH), mRNA [NM_001192570]	0	0.00225782	3.21945	0.0178534	24.1183	7.90738
9295	A_73_P140566	KIAA1024L	ENSBTAT00000063180	ens|ENSBTAT00000063180|gb|CV798968|tc|TC427705|ref|XM_015464190	bt|chr7:25587483-25587424	796	ens|KIAA1024 like [Source:HGNC Symbol;Acc:HGNC:33914] [ENSBTAT00000063180]	0	0.00186166	2.65456	0.0140384	18.9646	7.54081
5547	A_73_P386906	NCAN	NM_001193082	ref|NM_001193082|ens|ENSBTAT00000002312|gb|BC154393|tc|TC398184	bt|chr7:3948547-3948488	4882	ref|Bos taurus neurocan (NCAN), mRNA [NM_001193082]	0	0.00199814	2.84916	0.0150322	20.3071	7.52309
5891	A_73_P067826	GNG8	NM_001206554	ref|NM_001206554|ens|ENSBTAT00000023617|tc|NP13360505|ref|XM_010815105	bt|chr18:54195829-54195399	41	ref|Bos taurus G protein subunit gamma 8 (GNG8), mRNA [NM_001206554]	0	0.00281819	4.01849	0.0209307	28.2754	7.42698
6658	A_73_P054765	LOC785779	ENSBTAT00000045150	ens|ENSBTAT00000045150|tc|TC398306|ref|XM_002697408|ref|XM_005200215	bt|chr23:29039183-29039124	526	tc|Rep: Olfactory receptor 28 - Rattus norvegicus (Rat), complete [TC398306]	0	0.00195947	2.79402	0.0141877	19.1662	7.24057
11877	A_73_P487603	A_73_P487603	A_73_P487603		bt|chr11:056493449-056493390	0	Unknown	0	0.00194513	2.77357	0.0127016	17.1586	6.52995
14332	A_73_P113161	A_73_P113161	A_73_P113161		bt|chr18:002020222-002020161	0	Unknown	0	0.00176388	2.51514	0.0112603	15.2117	6.38383
8792	A_73_P090216	FIGNL2	NM_001214905	ref|NM_001214905|ens|ENSBTAT00000003463|tc|NP9569759|ref|XM_005206214	bt|chr5:28199895-28199954	1911	ref|Bos taurus fidgetin like 2 (FIGNL2), mRNA [NM_001214905]	0	0.00189484	2.70187	0.0119571	16.153	6.31037
11440	A_73_P317986	KMT2D	ENSBTAT00000063707	ens|ENSBTAT00000063707|ens|ENSBTAT00000019193|gb|XM_583302|tc|TC440864	bt|chr5:30934104-30934163	855	ens|lysine methyltransferase 2D [Source:HGNC Symbol;Acc:HGNC:7133] [ENSBTAT00000063707]	0	0.00656203	9.35688	0.0409792	55.3591	6.24489
33939	A_73_106942	ARMC12	ENSBTAT00000014449	ens|ENSBTAT00000014449|tc|NP13361755|tc|TC449485|tc|TC445338	bt|chr23:9691657-9691716	477	ens|armadillo repeat containing 12 [Source:HGNC Symbol;Acc:HGNC:21099] [ENSBTAT00000014449]	0	0.00195362	2.78569	0.0121108	16.3606	6.19917
9132	A_73_P052031	MT1E	NM_001114857	ref|NM_001114857|ens|ENSBTAT00000002088|gb|BC118366|tc|TC457260	bt|chr18:24117520-24117461	307	ref|Bos taurus metallothionein 1E (MT1E), mRNA [NM_001114857]	0	0.001881	2.68213	0.0115161	15.5571	6.12232
40899	A_73_P352096	FAM181B	NM_001101223	ref|NM_001101223|ens|ENSBTAT00000008954|gb|BC151312|tc|TC394820	bt|chr29:13003475-13003534	417	ref|Bos taurus family with sequence similarity 181 member B (FAM181B), mRNA [NM_001101223]	0	0.00233659	3.33177	0.0142071	19.1925	6.08028
36128	A_73_118193	CLDN11	NM_001035055	ref|NM_001035055|ens|ENSBTAT00000025374|gb|BC105204|tc|TC394742	bt|chr1:97788164-97788105	1798	ref|Bos taurus claudin 11 (CLDN11), mRNA [NM_001035055]	0	0.00217516	3.10159	0.0131889	17.8169	6.06338
5804	A_73_P083176	LOC786610	ENSBTAT00000056786	ens|ENSBTAT00000056786|tc|TC398134|ref|XM_001254245|ref|XM_002691591	bt|chr11:93886001-93886060	862	tc|Rep: Olfactory receptor Olfr366 - Mus musculus (Mouse), partial (97%) [TC398134]	0	0.00198917	2.83637	0.0116474	15.7345	5.8554
11253	A_73_P053434	A_73_P053434	A_73_P053434		bt|chr10:024600712-024600653	0	Unknown	0	0.00179233	2.5557	0.0103392	13.9672	5.76857
5975	A_73_P032736	DRC7	NM_001038031	ref|NM_001038031|ens|ENSBTAT00000010526|gb|BC111354|tc|TC392636	bt|chr18:25779349-25779408	2047	ref|Bos taurus dynein regulatory complex subunit 7 (DRC7), mRNA [NM_001038031]	0	0.00198354	2.82835	0.0113	15.2653	5.69691
35991	A_73_P092597	ENSBTAT00000063496	ENSBTAT00000063496	ens|ENSBTAT00000063496|tc|NP9570855|ref|XM_015462607|ref|XM_015463262	bt|chr3:22349076-22349017	774	tc|GB|XM_608618.3|XP_608618.3 similar to olfactory receptor Olr390 [NP9570855]	0	0.00196035	2.79528	0.0111506	15.0635	5.68808
40131	A_73_P443626	SH3RF3	ENSBTAT00000055080	ens|ENSBTAT00000055080	bt|chr11:44275145-44264058	857	ens|SH3 domain containing ring finger 3 [Source:HGNC Symbol;Acc:HGNC:24699] [ENSBTAT00000055080]	0	0.00231706	3.30392	0.0128422	17.3486	5.54245
39806	A_73_110005	PIWIL3	NM_001319896	ref|NM_001319896|ens|ENSBTAT00000020633|gb|KR911819|gb|XM_867297	bt|chr17:67222653-67222594	2880	ref|Bos taurus piwi like RNA-mediated gene silencing 3 (PIWIL3), mRNA [NM_001319896]	0	0.00221929	3.16451	0.0122575	16.5588	5.52317
40566	A_73_117181	DMRTA1	NM_001192640	ref|NM_001192640|ens|ENSBTAT00000001735	bt|chr8:21763605-21763546	1670	ref|Bos taurus DMRT like family A1 (DMRTA1), mRNA [NM_001192640]	0	0.00228679	3.26076	0.0122946	16.6089	5.37635
13360	A_73_104159	TC417712	TC417712	tc|TC417712|ref|XM_585971|ref|XM_002696956	bt|chr22:28507430-28507489	1482	tc|Rep: PDZ domain-containing RING finger protein 3 - Homo sapiens (Human), partial (19%) [TC417712]	0	0.00179895	2.56515	0.00961134	12.984	5.34274
41043	A_73_P106661	TCRA	D90013	gb|D90013|gb|JX065677|gb|JX065701|gb|JX065676	bt|chr10:23065592-23065533	238	Unknown	0	0.00205983	2.93713	0.0109503	14.7929	5.31614
41003	A_73_111229	OR5C1	ENSBTAT00000055040	ens|ENSBTAT00000055040|ref|XM_001254421|ref|XM_002691597	bt|chr11:93961596-93961655	874	ens|olfactory receptor family 5 subfamily C member 1 [Source:HGNC Symbol;Acc:HGNC:8331] [ENSBTAT00000055040]	0	0.00221964	3.16501	0.0117822	15.9167	5.30817
14246	A_73_P345441	MAG	NM_001040570	ref|NM_001040570|ens|ENSBTAT00000056677|ens|ENSBTAT00000055261|gb|BC122604	bt|chr18:46189503-46189562	822	ref|Bos taurus myelin associated glycoprotein (MAG), mRNA [NM_001040570]	0	0.00176344	2.51451	0.00935942	12.6437	5.30746
40055	A_73_P165232	DY217969	DY217969	gb|DY217969|tc|TC469908|ref|XR_228378|ref|XR_238184	bt|chr17:69217302-69217243	459	gb|001012BMPA017740HT BMPA Bos taurus cDNA, mRNA sequence [DY217969]	0	0.00785028	11.1938	0.0408279	55.1547	5.20082
13281	A_73_111390	ACE	NM_001206668	ref|NM_001206668|ens|ENSBTAT00000061106|tc|TC409111	bt|chr19:48452457-48452764	1568	ref|Bos taurus angiotensin I converting enzyme (ACE), mRNA [NM_001206668]	0	0.00367569	5.24121	0.0184819	24.9673	5.02814
33338	A_73_109110	TC420439	TC420439	tc|TC420439	bt|chr1:136626759-136626818	555	tc|Rep: Transferase - Streptomyces coelicolor, partial (8%) [TC420439]	0	0.00246049	3.50845	0.0122446	16.5413	4.97646
40589	A_73_P076566	OR5AR1	ENSBTAT00000008421	ens|ENSBTAT00000008421|tc|NP13359527|ref|XM_002693754|ref|XM_610928	bt|chr15:81134057-81134116	769	ens|olfactory receptor family 5 subfamily AR member 1 (gene/pseudogene) [Source:HGNC Symbol;Acc:HGNC:15260] [ENSBTAT00000008421]	0	0.00213183	3.0398	0.0105672	14.2753	4.95686
16752	A_73_P059851	IDO2	ENSBTAT00000007525	ens|ENSBTAT00000007525|gb|XR_084098|ref|XM_010820353|ref|XM_010826118	bt|chr27:34763866-34771588	804	ens|indoleamine 2,3-dioxygenase 2 [Source:HGNC Symbol;Acc:HGNC:27269] [ENSBTAT00000007525]	0	0.00180847	2.57871	0.00886109	11.9705	4.89977
9665	A_73_P129221	CCL26	DV777591	gb|DV777591	bt|chr25:34556272-34556331	1094	gb|Hw_Fat_16_050801_E12 Bos taurus CF-24-HW fat cDNA library Bos taurus cDNA, mRNA sequence [DV777591]	0	0.00202729	2.89073	0.00986994	13.3334	4.86855
40729	A_73_111889	PRKG2	NM_001144099	ref|NM_001144099|ens|ENSBTAT00000003877|tc|TC449671	bt|chr6:97665521-97654856	2120	ref|Bos taurus protein kinase, cGMP-dependent, type II (PRKG2), mRNA [NM_001144099]	0	0.00371242	5.29358	0.0179379	24.2325	4.83186
18041	A_73_P054701	LOC529969	ENSBTAT00000001607	ens|ENSBTAT00000001607|tc|TC472454|ref|XM_015475233|ref|XM_015466903	bt|chr16:55718715-55718656	1316	ref|PREDICTED: Bos taurus PRAME family member 8 (LOC529969), transcript variant X1, mRNA [XM_015475233]	0	0.0016845	2.40195	0.00805345	10.8795	4.78092
40981	A_73_100870	XM_618431	XM_618431	gb|XM_618431|tc|NP13359995|tc|TC490236	bt|chr17:66435521-66435580	3508	gb|PREDICTED: Bos taurus slingshot homolog 1 (Drosophila) (SSH1), mRNA [XM_618431]	0	0.0038036	5.4236	0.0179612	24.2639	4.72215
37575	A_73_113351	VIT	NM_173971	ref|NM_173971|ens|ENSBTAT00000034836|gb|AF063832	bt|chr11:19302419-19302478	1979	ref|Bos taurus vitrin (VIT), mRNA [NM_173971]	0	0.0022519	3.21101	0.0106081	14.3305	4.71073
1864	A_73_P040406	CXCR2	NM_001101285	ref|NM_001101285|ens|ENSBTAT00000053695|gb|EF634483|gb|DQ328664	bt|chr2:106913318-106913377	217	ref|Bos taurus C-X-C motif chemokine receptor 2 (CXCR2), mRNA [NM_001101285]	0	0.00232713	3.31828	0.0109461	14.7872	4.70368
10774	A_73_P040301	IL22	NM_001098379	ref|NM_001098379|gb|EF560596|tc|TC397107	bt|chr5:45727176-45727235	672	ref|Bos taurus interleukin 22 (IL22), mRNA [NM_001098379]	0	0.00200648	2.86106	0.00942557	12.7331	4.69756
15832	A_73_P470093	GOLGA7B	NM_001076954	ref|NM_001076954|ens|ENSBTAT00000010654|gb|BC122697|tc|TC393220	bt|chr26:18871049-18871108	1825	ref|Bos taurus golgin A7 family member B (GOLGA7B), mRNA [NM_001076954]	0	0.00313576	4.47131	0.0146065	19.7321	4.65806
38090	A_73_105187	GP2	NM_001075950	ref|NM_001075950|ens|ENSBTAT00000008217|gb|BC122737|tc|TC429561	bt|chr25:18103031-18102972	2071	ref|Bos taurus glycoprotein 2 (GP2), mRNA [NM_001075950]	0	0.00224383	3.19951	0.010419	14.0751	4.64339
20862	A_73_P319891	PYGM	NM_175786	ref|NM_175786|ens|ENSBTAT00000001373|gb|S82859|gb|BC151314	bt|chr29:43610297-43610112	1808	ref|Bos taurus glycogen phosphorylase, muscle associated (PYGM), mRNA [NM_175786]	0	0.00159566	2.27526	0.00733315	9.9064	4.59569
38093	A_73_P062231	TC425920	TC425920	tc|TC425920|tc|TC433576|tc|TC403122|ref|XM_010818346	bt|chr23:27001379-27001678	431	tc|Rep: G-protein signalling modulator 3 - Sus scrofa (Pig), complete [TC425920]	0	0.00260488	3.71432	0.0119162	16.0978	4.57459
36637	A_73_116826	ENSBTAT00000012850	ENSBTAT00000012850	ens|ENSBTAT00000012850|tc|TC412479	bt|chr27:1019831-1019772	8927	ens|CUB and Sushi multiple domains 1 [Source:HGNC Symbol;Acc:HGNC:14026] [ENSBTAT00000012850]	0	0.00218872	3.12092	0.00989173	13.3628	4.51942
40422	A_73_P079526	LOC509128	ENSBTAT00000053718	ens|ENSBTAT00000053718|ref|XM_002690753|ref|XM_586022	bt|chr10:27178984-27178925	812	ref|PREDICTED: Bos taurus olfactory receptor 11H12 (LOC509128), mRNA [XM_002690753]	0	0.00266947	3.80642	0.0120488	16.2768	4.51357
23190	A_73_111548	BAMBI	NM_001046309	ref|NM_001046309|ens|ENSBTAT00000003960|gb|BC114655|tc|TC462182	bt|chr13:36327499-36327440	1332	ref|Bos taurus BMP and activin membrane bound inhibitor (BAMBI), mRNA [NM_001046309]	0	0.0017313	2.46868	0.00774416	10.4617	4.47302
16116	A_73_P079166	ENSBTAT00000052114	ENSBTAT00000052114	ens|ENSBTAT00000052114|gb|D90419|gb|D90420|gb|BC142411	bt|chr10:22195784-22195725	736	ens|T-cell receptor delta constant [Source:HGNC Symbol;Acc:HGNC:12253] [ENSBTAT00000052114]	0	0.00170826	2.43582	0.00762914	10.3063	4.46604
39567	A_73_P049976	TCF23	NM_001038216	ref|NM_001038216|ens|ENSBTAT00000019716|gb|BC111311|tc|TC395601	bt|chr11:72470346-72470287	1530	ref|Bos taurus transcription factor 23 (TCF23), mRNA [NM_001038216]	0	0.00209659	2.98955	0.00935	12.631	4.45962
10747	A_73_P099551	AKR1B1	AB098903	gb|AB098903|tc|TC449814	bt|chr4:99033622-99033563	23	tc|Rep: Aldo-keto reductase family 1, member B1 - Bos taurus (Bovine), partial (41%) [TC449814]	0	0.00466388	6.65027	0.0206797	27.9364	4.43402
8276	A_73_P035986	BAMBI	NM_001046309	ref|NM_001046309|ens|ENSBTAT00000003960|gb|BC114655|tc|TC392982	bt|chr13:36326255-36326196	2574	ref|Bos taurus BMP and activin membrane bound inhibitor (BAMBI), mRNA [NM_001046309]	0	0.00329194	4.69402	0.0145414	19.6441	4.41727
7504	A_73_P490958	NP13360560	NP13360560	tc|NP13360560	bt|chr18:58415840-58415899	882	tc|GB|XM_001789866.1|XP_001789918.1 similar to vomeronasal 1 receptor 4 [NP13360560]	0	0.0019309	2.75329	0.00852519	11.5167	4.41514
16025	A_73_P510978	NP13360791	NP13360791	tc|NP13360791	bt|chr19:19707539-19707598	1467	tc|GB|XM_001788751.1|XP_001788803.1 similar to galectin-14 [NP13360791]	0	0.00167593	2.38972	0.00734538	9.92293	4.38287
39529	A_73_P040126	NSG1	NM_001077957	ref|NM_001077957|gb|BC123500	bt|chr6:106482130-106482071	2228	ref|Bos taurus neuron specific gene family member 1 (NSG1), mRNA [NM_001077957]	0	0.00228423	3.2571	0.00956615	12.923	4.18792
14808	A_73_P272996	PTH1R	NM_001075332	ref|NM_001075332|ens|ENSBTAT00000022555|gb|AB239131|gb|BC116022	bt|chr22:53162733-53162674	1390	ref|Bos taurus parathyroid hormone 1 receptor (PTH1R), mRNA [NM_001075332]	0	0.00183992	2.62356	0.00756315	10.2171	4.11059
5720	A_73_116144	CAMK2N1	NM_001114520	ref|NM_001114520|ens|ENSBTAT00000012064|gb|BC151544|tc|TC427581	bt|chr2:132754740-132754799	1487	ref|Bos taurus calcium/calmodulin dependent protein kinase II inhibitor 1 (CAMK2N1), mRNA [NM_001114520]	0	0.00199191	2.84029	0.00818521	11.0575	4.10922
9965	A_73_P287446	RGS3	NM_001077973	ref|NM_001077973|ens|ENSBTAT00000005904|ens|ENSBTAT00000061169|gb|BC123615	bt|chr8:104456928-104456987	728	ref|Bos taurus regulator of G-protein signaling 3 (RGS3), mRNA [NM_001077973]	0	0.00186003	2.65223	0.00758674	10.249	4.07883
38255	A_73_P121301	A_73_P121301	A_73_P121301		unmapped	0	Unknown	0	0.00224912	3.20705	0.00915934	12.3734	4.07241
3384	A_73_115983	RAD54B	BC140532	gb|BC140532|tc|TC401087	bt|chr7:2916139-2916080	1514	tc|Rep: ADP-ribosylation factor 1 - Homo sapiens (Human), complete [TC401087]	0	0.00286169	4.08052	0.0115881	15.6544	4.04938
14076	A_73_P098451	AY563890	AY563890	gb|AY563890|gb|CB450059|tc|TC434434	bt|chr17:71604613-71604672	314	gb|704683 MARC 6BOV Bos taurus cDNA 3', mRNA sequence [CB450059]	0	0.00238662	3.40311	0.00964502	13.0295	4.04128
16358	A_73_113264	VWA3B	ENSBTAT00000048703	ens|ENSBTAT00000048703|tc|TC439473|tc|TC405102|tc|TC463784	bt|chr11:3488895-3488954	451	ens|von Willebrand factor A domain containing 3B [Source:HGNC Symbol;Acc:HGNC:28385] [ENSBTAT00000048703]	0	0.00201273	2.86997	0.00805649	10.8836	4.00278
22960	A_73_P037016	GRIA2	BC122625	gb|BC122625|tc|TC399452	bt|chr17:42806090-42806031	2671	tc|Rep: Glutamate receptor, ionotropic, AMPA 2 variant - Homo sapiens (Human), partial (71%) [TC399452]	0	0.00194647	2.77549	0.00763342	10.312	3.92167
7763	A_73_P076748	LOC784897	ENSBTAT00000016138	ens|ENSBTAT00000016138|tc|NP13359602|ref|XM_001253075|ref|XM_002693794	bt|chr15:83037119-83037060	584	tc|GB|XM_001253075.2|XP_001253076.2 similar to Olfactory receptor 5B12 (Olfactory receptor OR11-241) [NP13359602]	0	0.00211281	3.01268	0.00811619	10.9642	3.84141
41128	A_73_P185637	CCDC14	ENSBTAT00000054897	ens|ENSBTAT00000054897|gb|BC146040|tc|TC418221|tc|TC407509	bt|chr1:68915180-68915009	678	ens|coiled-coil domain containing 14 [Source:HGNC Symbol;Acc:HGNC:25766] [ENSBTAT00000054897]	0	0.00242725	3.46104	0.0092768	12.5321	3.82194
3786	A_73_P226597	A_73_P226597	A_73_P226597		bt|chr25:038988716-038988771	0	Unknown	0	0.00423807	6.04311	0.0160674	21.7055	3.7912
40958	A_73_P422051	MPDZ	NM_001192891	ref|NM_001192891|ens|ENSBTAT00000061015|tc|TC472730|ref|XM_010807813	bt|chr8:31193154-31193213	2306	ref|Bos taurus multiple PDZ domain crumbs cell polarity complex component (MPDZ), mRNA [NM_001192891]	0	0.00526605	7.50891	0.0195346	26.3895	3.70954
11947	A_73_P162797	DV790041	DV790041	gb|DV790041|tc|TC417034	bt|chr9:69911105-69911164	791	gb|CL__02_R_T3___F17_T_070 Bos taurus CF-24-HW liver cDNA library Bos taurus cDNA, mRNA sequence [DV790041]	0	0.00723104	10.3108	0.0266459	35.9961	3.68493
9551	A_73_P119461	A_73_P119461	A_73_P119461		bt|chr28:008124004-008123946	0	Unknown	0	0.0159923	22.8036	0.0588103	79.4473	3.67742
13239	A_73_P060351	SORCS3	NM_001205986	ref|NM_001205986	bt|chr26:26094622-26094681	831	ref|Bos taurus sortilin-related VPS10 domain containing receptor 3 (SORCS3), mRNA [NM_001205986]	0	0.00386335	5.50879	0.0140243	18.9455	3.63009
6061	A_73_107833	ABTB2	ENSBTAT00000007781	ens|ENSBTAT00000007781	bt|chr15:65550770-65550084	2738	ens|ankyrin repeat and BTB domain containing 2 [Source:HGNC Symbol;Acc:HGNC:23842] [ENSBTAT00000007781]	0	0.00844554	12.0426	0.0301786	40.7685	3.57332
10152	A_73_106944	CRIP3	NM_001192689	ref|NM_001192689|ens|ENSBTAT00000035993|tc|TC413832|ref|XM_015459802	bt|chr23:16873185-16873033	367	ref|Bos taurus cysteine rich protein 3 (CRIP3), mRNA [NM_001192689]	0	0.0040295	5.7457	0.0141151	19.0682	3.50294
15406	A_73_P401951	FBLN2	ENSBTAT00000005240	ens|ENSBTAT00000005240|gb|XM_589271|tc|TC466747|tc|TC486945	bt|chr22:59038269-59038210	155	ens|fibulin 2 [Source:HGNC Symbol;Acc:HGNC:3601] [ENSBTAT00000005240]	0	0.00253071	3.60856	0.00885571	11.9632	3.4993
16583	A_73_P340701	TC445307	TC445307	tc|TC445307|ref|XM_005217833|ref|XM_005217834|ref|XM_005217835	bt|chr17:65597724-65597783	2568	tc|Rep: ARF GTPase-activating protein GIT2 - Mus musculus (Mouse), partial (25%) [TC445307]	0	0.0144073	20.5435	0.0499077	67.4206	3.46405
41237	A_73_P276366	ZNF292	NM_001192850	ref|NM_001192850|ens|ENSBTAT00000064161|tc|TC430894|ref|XM_005210901	bt|chr9:63526517-63526458	3138	ref|Bos taurus zinc finger protein 292 (ZNF292), mRNA [NM_001192850]	0	0.00414115	5.90491	0.0140699	19.0072	3.39759
15016	A_73_100753	TC401724	TC401724	tc|TC401724|ref|XM_015465682|ref|XM_015473792|ref|XM_015465686	bt|chr12:13381518-13381459	1749	tc|Rep: Ecto-NOX disulfide-thiol exchanger 1 (Constitutive Ecto-NOX) (cNOX) (Candidate growth-related and time keeping constitutive hydroquinone [NADH] oxidase) (cCNOX) (Cell proliferation-inducing gene 38 protein) [Includes: Hydroquinone [NADH] oxidase (	0	0.00310483	4.4272	0.0105344	14.231	3.39292
39459	A_73_P167392	DT827315	DT827315	gb|DT827315	bt|chr16:5552457-5552398	734	gb|LB00251.CR_N19 GC_BGC-02 Bos taurus cDNA clone IMAGE:7959381, mRNA sequence [DT827315]	0	0.00318601	4.54296	0.0107058	14.4625	3.36025
42636	A_73_108070	MLC1	NM_001076952	ref|NM_001076952|gb|BC123460|tc|TC485304|ref|XM_015463667	bt|chr5:121075536-121075595	1275	ref|Bos taurus megalencephalic leukoencephalopathy with subcortical cysts 1 (MLC1), mRNA [NM_001076952]	0	0.00304167	4.33715	0.00918435	12.4072	3.01951
38937	A_73_P076891	ENSBTAT00000016226	ENSBTAT00000016226	ens|ENSBTAT00000016226|tc|TC411398|ref|XM_010812979|ref|XM_015466660	bt|chr15:84925127-84925290	1829	tc|Rep: galactosidase, beta 1 like 3 (GLB1L3), mRNA - Bos Taurus, partial (48%) [TC411398]	0	0.013938	19.8743	0.0418647	56.5554	3.00365
4357	A_73_103078	WFIKKN2	NM_001076885	ref|NM_001076885|ens|ENSBTAT00000000973|gb|BC123391|tc|TC392119	bt|chr19:36537766-36537707	2141	ref|Bos taurus WAP, follistatin/kazal, immunoglobulin, kunitz and netrin domain containing 2 (WFIKKN2), mRNA [NM_001076885]	0	0.00370537	5.28352	0.0108653	14.678	2.93232
39994	A_73_P096171	ARHGAP31	NM_001205810	ref|NM_001205810|ens|ENSBTAT00000000253|tc|TC490673|tc|TC398960	bt|chr1:64795873-64795932	4243	ref|Bos taurus Rho GTPase activating protein 31 (ARHGAP31), mRNA [NM_001205810]	0	0.00297557	4.24289	0.00871105	11.7678	2.92752
11285	A_73_102741	CHRNA3	NM_174719	ref|NM_174719|gb|X57032|tc|TC394494	bt|chr5:71809648-71809589	1888	ref|Bos taurus cholinergic receptor nicotinic alpha 3 subunit (CHRNA3), mRNA [NM_174719]	0	0.00426981	6.08837	0.0124903	16.8733	2.92526
15716	A_73_116079	ESAM	NM_001078066	ref|NM_001078066|ens|ENSBTAT00000057091|gb|BC105434|tc|TC439601	bt|chr29:28601960-28601901	1756	ref|Bos taurus endothelial cell adhesion molecule (ESAM), mRNA [NM_001078066]	0	0.00343672	4.90045	0.0100518	13.579	2.92482
36659	A_73_P085811	HPGD	NM_001034419	ref|NM_001034419|ens|ENSBTAT00000027024|gb|DQ231564|gb|BC102458	bt|chr8:6644517-6644458	715	ref|Bos taurus hydroxyprostaglandin dehydrogenase 15-(NAD) (HPGD), mRNA [NM_001034419]	0	0.0029807	4.25021	0.00871131	11.7682	2.92258
39778	A_73_P464166	GRHL1	NM_001076450	ref|NM_001076450|ens|ENSBTAT00000009846|gb|BC119971|tc|TC485294	bt|chr11:87573672-87569101	1806	ref|Bos taurus grainyhead like transcription factor 1 (GRHL1), mRNA [NM_001076450]	0	0.00295675	4.21606	0.00860666	11.6268	2.91086
11524	A_73_119071	TC472582	TC472582	tc|TC472582	bt|chr25:13657712-13657771	1151	tc|Rep: MGC137916 protein - Bos taurus (Bovine), partial (33%) [TC472582]	0	0.00661483	9.43216	0.0191552	25.877	2.8958
39027	A_73_117605	NEUROD4	ENSBTAT00000007397	ens|ENSBTAT00000007397|tc|NP9572298	bt|chr5:60225927-60225868	903	ens|neuronal differentiation 4 [Source:HGNC Symbol;Acc:HGNC:13802] [ENSBTAT00000007397]	0	0.00667606	9.51947	0.0187964	25.3922	2.81549
19958	A_73_P054346	DEFB3	NM_001282581	ref|NM_001282581|ref|NM_001313991|ref|NM_001324541|ref|NM_175703	bt|chr27:5186763-5186822	442	ref|Bos taurus defensin beta 3 (DEFB3), mRNA [NM_001282581]	0	0.00415867	5.9299	0.0116925	15.7955	2.8116
38112	A_73_P414386	SPAG5	NM_001205549	ref|NM_001205549|ens|ENSBTAT00000017417|gb|BC149757|tc|TC399612	bt|chr19:20606415-20606356	1072	ref|Bos taurus sperm associated antigen 5 (SPAG5), mRNA [NM_001205549]	0	0.00296968	4.23449	0.0083354	11.2604	2.80684
14296	A_73_P339931	AMPD1	NM_001100349	ref|NM_001100349|ens|ENSBTAT00000015348|gb|BC149228|tc|TC393641	bt|chr3:28768363-28768422	2156	ref|Bos taurus adenosine monophosphate deaminase 1 (AMPD1), mRNA [NM_001100349]	0	0.00449838	6.41428	0.0125841	16.9999	2.79747
15917	A_73_P075686	OR52D1	ENSBTAT00000023466	ens|ENSBTAT00000023466|ref|XM_001255397|ref|XM_002693210	bt|chr15:48738795-48738736	629	ref|PREDICTED: Bos taurus olfactory receptor, family 52, subfamily D, member 1 (OR52D1), mRNA [XM_001255397]	0	0.00711553	10.1461	0.0198767	26.8516	2.79342
6914	A_73_110304	C6H4orf19	NM_001104973	ref|NM_001104973|ens|ENSBTAT00000008725|gb|BC150049|tc|TC394601	bt|chr6:58565024-58565083	1834	ref|Bos taurus chromosome 6 open reading frame, human C4orf19 (C6H4orf19), mRNA [NM_001104973]	0	0.00376447	5.3678	0.0104424	14.1067	2.77393
13618	A_73_P469738	HTR2B	NM_001205448	ref|NM_001205448|ens|ENSBTAT00000052796|gb|DV836083|tc|TC445085	bt|chr2:119709908-119709849	404	ref|Bos taurus 5-hydroxytryptamine receptor 2B (HTR2B), mRNA [NM_001205448]	0	0.00746091	10.6386	0.020499	27.6923	2.74752
25088	A_73_P438801	PRR22	NM_001205382	ref|NM_001205382|ens|ENSBTAT00000035967|tc|TC447893|tc|TC404323	bt|chr7:19772013-19772072	604	ref|Bos taurus proline rich 22 (PRR22), mRNA [NM_001205382]	0	0.00273832	3.9046	0.00747644	10.1	2.7303
41078	A_73_101971	PRKCE	NM_001111120	ref|NM_001111120|ens|ENSBTAT00000027471|tc|TC398005|ref|XM_010809921	bt|chr11:28385050-28437440	1724	ref|Bos taurus protein kinase C epsilon (PRKCE), mRNA [NM_001111120]	0	0.00359736	5.12952	0.00977308	13.2025	2.71674
41066	A_73_P349386	SORCS3	NM_001205986	ref|NM_001205986|ens|ENSBTAT00000010450|tc|TC410917	bt|chr26:26377448-26377507	2874	ref|Bos taurus sortilin-related VPS10 domain containing receptor 3 (SORCS3), mRNA [NM_001205986]	0	0.00502502	7.16523	0.0135295	18.2771	2.69243
12427	A_73_P045706	TMEM116	NM_001040528	ref|NM_001040528|ens|ENSBTAT00000052812|ens|ENSBTAT00000055673|gb|BC103422	bt|chr17:64459190-64459249	585	ref|Bos taurus transmembrane protein 116 (TMEM116), mRNA [NM_001040528]	0	0.0133372	19.0176	0.0356086	48.1039	2.66987
24834	A_73_104721	MYL1	NM_001079578	ref|NM_001079578|ens|ENSBTAT00000054271|gb|U45430|gb|BC126716	bt|chr2:98527664-98527605	1759	ref|Bos taurus myosin light chain 1 (MYL1), mRNA [NM_001079578]	0	0.00461341	6.57831	0.0122109	16.4958	2.64682
13366	A_73_P374256	GIT2	NM_001193101	ref|NM_001193101|ens|ENSBTAT00000008526	bt|chr17:65596645-65596704	2974	ref|Bos taurus GIT ArfGAP 2 (GIT2), mRNA [NM_001193101]	0	0.00815204	11.6241	0.0215077	29.055	2.63833
7738	A_73_P326706	SLC6A12	NM_001101994	ref|NM_001101994|gb|BC148961|tc|TC392675	bt|chr5:107649376-107649317	2785	ref|Bos taurus solute carrier family 6 member 12 (SLC6A12), mRNA [NM_001101994]	0	0.00338329	4.82427	0.00891456	12.0428	2.63488
39764	A_73_P109761	XM_001789172	XM_001789172	gb|XM_001789172|tc|TC424887|tc|TC418308|ref|XM_015468797	bt|chr22:56824770-56824829	5817	gb|PREDICTED: Bos taurus plexin D1 (PLXND1), partial mRNA [XM_001789172]	0	0.00331952	4.73333	0.00874452	11.813	2.63428
32260	A_73_103112	TRPV5	ENSBTAT00000002485	ens|ENSBTAT00000002485|gb|XM_602687|tc|TC443910|ref|XM_010804627	bt|chr4:107031515-107031456	2141	ens|transient receptor potential cation channel subfamily V member 5 [Source:HGNC Symbol;Acc:HGNC:3145] [ENSBTAT00000002485]	0	0.00335905	4.78971	0.00880425	11.8937	2.62105
14048	A_73_P112831	LOC788394	XM_015459683	ref|XM_015459683|ref|XM_015468795	bt|chr22:53283378-53283437	651	ref|PREDICTED: Bos taurus serine protease 42 (LOC788394), mRNA [XM_015459683]	0	0.00616486	8.79054	0.0160079	21.6252	2.59664
41335	A_73_111125	TRIM42	ENSBTAT00000024411	ens|ENSBTAT00000024411|tc|NP9571826|ref|XM_598268|ref|XM_002685043	bt|chr1:129272773-129272714	2026	ens|tripartite motif containing 42 [Source:HGNC Symbol;Acc:HGNC:19014] [ENSBTAT00000024411]	0	0.00415244	5.92102	0.0107249	14.4884	2.5828
13247	A_73_P048961	LGI4	NM_001103301	ref|NM_001103301|ens|ENSBTAT00000025189|gb|BC149558|gb|BC147920	bt|chr18:46041179-46041120	1901	ref|Bos taurus leucine rich repeat LGI family member 4 (LGI4), mRNA [NM_001103301]	0	0.00381118	5.4344	0.00981399	13.2578	2.57506
35714	A_73_P044461	HEMGN	NM_001077055	ref|NM_001077055|ens|ENSBTAT00000045683|gb|BC109747|tc|TC396016	bt|chr8:63560548-63560489	1352	ref|Bos taurus hemogen (HEMGN), mRNA [NM_001077055]	0	0.00348317	4.96668	0.00884453	11.9482	2.53922
20232	A_73_P112176	ENSBTAT00000036965	ENSBTAT00000036965	ens|ENSBTAT00000036965|ens|ENSBTAT00000010182|gb|BC126635|gb|XM_605444	bt|chr12:75487842-75487901	982	gb|PREDICTED: Bos taurus ABCC4 protein-like (LOC527057), partial mRNA [XM_605444]	0	0.0201061	28.6696	0.0501801	67.7887	2.49576
37934	A_73_P378592	LOC100124497	NM_001102541	ref|NM_001102541|ens|ENSBTAT00000053442|ens|ENSBTAT00000063817|gb|BC149294	bt|chr18:65134965-65134906	1508	ref|Bos taurus zinc finger protein LOC100124497 (LOC100124497), mRNA [NM_001102541]	0	0.00706456	10.0734	0.0175539	23.7137	2.48478
15177	A_73_P083376	ABL1	NM_001206860	ref|NM_001206860|ens|ENSBTAT00000023920|tc|TC406586	bt|chr11:101150821-101150880	3559	ref|Bos taurus ABL proto-oncogene 1, non-receptor tyrosine kinase (ABL1), mRNA [NM_001206860]	0	0.00303974	4.3344	0.00750284	10.1356	2.46825
21088	A_73_106099	MMP27	NM_001099007	ref|NM_001099007|ens|ENSBTAT00000004210|gb|BC142134|tc|TC394837	bt|chr15:6208669-6208728	1350	ref|Bos taurus matrix metallopeptidase 27 (MMP27), mRNA [NM_001099007]	0	0.00318863	4.5467	0.00785454	10.6108	2.4633
5978	A_73_118342	TC409009	TC409009	tc|TC409009|tc|TC477450|ref|XM_005226617	bt|chr28:45425738-45425797	773	ref|PREDICTED: Bos taurus chemokine (C-X-C motif) ligand 12 (CXCL12), transcript variant X3, mRNA [XM_005226617]	0	0.00796674	11.3599	0.0195688	26.4357	2.45632
32998	A_73_108246	DMRTA2	NM_001103281	ref|NM_001103281|ens|ENSBTAT00000013742|gb|BC149711|tc|TC393929	bt|chr3:96456663-96456966	2106	ref|Bos taurus DMRT like family A2 (DMRTA2), mRNA [NM_001103281]	0	0.0101618	14.4899	0.0248154	33.5233	2.44202
39966	A_73_113733	CFAP206	NM_001046137	ref|NM_001046137|ens|ENSBTAT00000018677|ens|ENSBTAT00000046847|gb|BC114126	bt|chr9:63346460-63346401	2141	ref|Bos taurus cilia and flagella associated protein 206 (CFAP206), mRNA [NM_001046137]	0	0.00453274	6.46328	0.0110536	14.9324	2.43862
17049	A_73_117475	A_73_117475	A_73_117475		unmapped	0	Unknown	0	0.0177372	25.2917	0.0431999	58.359	2.43555
16651	A_73_P112606	SYNGAP1	NM_001205466	ref|NM_001205466|ens|ENSBTAT00000027936|ref|XM_005223277|ref|XM_015459735	bt|chr23:7552415-7552474	668	ref|Bos taurus synaptic Ras GTPase activating protein 1 (SYNGAP1), mRNA [NM_001205466]	0	0.00417303	5.95037	0.0101551	13.7186	2.43352
16457	A_73_P195557	TC432162	TC432162	tc|TC432162	bt|chr1:71537613-71537554	618	tc|Rep: Thymidylate synthase thyX - Ehrlichia ruminantium (strain Gardel), partial (5%) [TC432162]	0	0.0794116	113.234	0.191578	258.804	2.41246
40095	A_73_115301	EXD1	ENSBTAT00000011011	ens|ENSBTAT00000011011|ref|XM_010809218|ref|XM_010810198	bt|chr10:36794004-36793945	1661	ens|exonuclease 3'-5' domain containing 1 [Source:HGNC Symbol;Acc:HGNC:28507] [ENSBTAT00000011011]	0	0.00498211	7.10405	0.0119833	16.1884	2.40527
18038	A_73_P188892	MGP	NM_174707	ref|NM_174707|ens|ENSBTAT00000016414|gb|X07363|gb|AY911361	bt|chr5:95459823-95459882	417	ref|Bos taurus matrix Gla protein (MGP), mRNA [NM_174707]	0	0.0030544	4.3553	0.00730473	9.86802	2.39155
36332	A_73_P035676	FBXL22	NM_001046156	ref|NM_001046156|ens|ENSBTAT00000011600|gb|BC105485	bt|chr10:46461650-46461591	1297	ref|Bos taurus F-box and leucine rich repeat protein 22 (FBXL22), mRNA [NM_001046156]	0	0.00354039	5.04828	0.00845855	11.4267	2.38916
21230	A_73_P320406	DENND3	ENSBTAT00000008069	ens|ENSBTAT00000008069|gb|CR551319|tc|TC436657|tc|TC405187	bt|chr14:3767469-3764702	2578	ens|DENN domain containing 3 [Source:HGNC Symbol;Acc:HGNC:29134] [ENSBTAT00000008069]	0	0.00322022	4.59175	0.00765812	10.3454	2.37814
13361	A_73_110218	GALNTL5	NM_001076441	ref|NM_001076441|ens|ENSBTAT00000064511|gb|BC111260|gb|KT763324	bt|chr4:115301465-115301524	1541	ref|Bos taurus polypeptide N-acetylgalactosaminyltransferase-like 5 (GALNTL5), mRNA [NM_001076441]	0	0.0116265	16.5783	0.0276444	37.345	2.37771
40294	A_73_P493685	LOC614090	ENSBTAT00000055024	ens|ENSBTAT00000055024|tc|NP13356837|ref|XM_002689089|ref|XM_876827	bt|chr7:42812744-42812803	813	tc|GB|XM_876827.3|XP_881920.3 similar to olfactory receptor Olr1455 isoform 2 [NP13356837]	0	0.0040463	5.76966	0.00961193	12.9848	2.37549
16499	A_73_P509533	ATMIN	NM_001205413	ref|NM_001205413|ens|ENSBTAT00000010797|ens|ENSBTAT00000002126|tc|TC484584	bt|chr18:7767639-7767698	1638	ref|Bos taurus ATM interactor (ATMIN), mRNA [NM_001205413]	0	0.0227475	32.4359	0.0540059	72.957	2.37415
16496	A_73_P361056	KLHL10	NM_001078033	ref|NM_001078033|ens|ENSBTAT00000036408|gb|BC126695|tc|TC394390	bt|chr19:42676026-42677434	791	ref|Bos taurus kelch like family member 10 (KLHL10), mRNA [NM_001078033]	0	0.00935305	13.3366	0.0222027	29.9938	2.37385
16287	A_73_118657	NP9568241	NP9568241	tc|NP9568241|ref|XM_002694083|ref|XM_010799462	bt|chr16:55933552-55933493	858	tc|GB|XM_600338.2|XP_600338.2 similar to preferentially expressed antigen of melanoma [NP9568241]	0	0.0167407	23.8707	0.0392481	53.0206	2.34448
13822	A_73_P070791	ABCB9	NM_001191355	ref|NM_001191355|ens|ENSBTAT00000011137|tc|TC433166|ref|XM_010813945	bt|chr17:54848529-54850791	1915	ref|Bos taurus ATP binding cassette subfamily B member 9 (ABCB9), mRNA [NM_001191355]	0	0.032588	46.4676	0.07608	102.777	2.3346
34042	A_73_120938	DNAAF1	ENSBTAT00000024994	ens|ENSBTAT00000024994|gb|BC103420|tc|TC411661|tc|TC393650	bt|chr18:10472214-10472273	2206	ens|dynein axonemal assembly factor 1 [Source:HGNC Symbol;Acc:HGNC:30539] [ENSBTAT00000024994]	0	0.00392219	5.5927	0.00908363	12.2712	2.31596
15729	A_73_108567	TC433697	TC433697	tc|TC433697	bt|chrX:39709769-39709828	842	tc|Rep: Isoform ZA of Q64568 - Rattus norvegicus (Rat), partial (21%) [TC433697]	0	0.00668888	9.53774	0.0154301	20.8446	2.30682
6226	A_73_110588	A_73_110588	A_73_110588		bt|chr15:077697238-077697179	0	Unknown	0	0.00823473	11.742	0.0189063	25.5407	2.29593
40891	A_73_P078551	NXF3	NM_001078052	ref|NM_001078052|ens|ENSBTAT00000049294|gb|BC122748|tc|TC394360	bt|chrX:56366836-56366778	1801	ref|Bos taurus nuclear RNA export factor 3 (NXF3), mRNA [NM_001078052]	0	0.00599479	8.54803	0.0136265	18.4081	2.27305
16609	A_73_112856	DTNA	NM_001076260	ref|NM_001076260|ens|ENSBTAT00000061204|tc|TC428137|tc|TC400781	bt|chr24:22448245-22448186	3687	ref|Bos taurus dystrobrevin alpha (DTNA), mRNA [NM_001076260]	0	0.00962676	13.7269	0.0217765	29.4181	2.26208
6573	A_73_104421	TC440296	TC440296	tc|TC440296	bt|chr12:86261824-86261765	761	Unknown	0	0.0116211	16.5706	0.0262527	35.4649	2.25906
6225	A_73_119659	PCDHA13	NM_001102506	ref|NM_001102506|ens|ENSBTAT00000020497|gb|BC148989|gb|BC151664	bt|chr7:53785707-53785766	2822	ref|Bos taurus protocadherin alpha 13 (PCDHA13), mRNA [NM_001102506]	0	0.00602453	8.59044	0.0133391	18.0198	2.21412
41676	A_73_P086091	ENSBTAT00000057275	ENSBTAT00000057275	ens|ENSBTAT00000057275|ens|ENSBTAT00000004780	bt|chr8:27993140-27993199	2395	ens|basonuclin 2 [Source:HGNC Symbol;Acc:HGNC:30988] [ENSBTAT00000057275]	0	0.00498156	7.10326	0.0109143	14.7442	2.19094
24242	A_73_P041966	GRAP	NM_001102173	ref|NM_001102173|ens|ENSBTAT00000043796|gb|BC147998|tc|TC395374	bt|chr19:34817250-34817309	1604	ref|Bos taurus GRB2-related adaptor protein (GRAP), mRNA [NM_001102173]	0	0.00414944	5.91673	0.00905099	12.2271	2.18126
16613	A_73_P169817	ITIH4	NM_001015590	ref|NM_001015590|ens|ENSBTAT00000010330|gb|BT020702|gb|BC102561	bt|chr22:48616664-48616723	124	ref|Bos taurus inter-alpha-trypsin inhibitor heavy chain family member 4 (ITIH4), mRNA [NM_001015590]	0	0.025224	35.9672	0.0549679	74.2566	2.17919
40340	A_73_101036	CYP2E1	NM_174530	ref|NM_174530|ens|ENSBTAT00000024437|gb|AJ001715|gb|DQ058608	bt|chr26:50551076-50551017	1402	ref|Bos taurus cytochrome P450, family 2, subfamily E, polypeptide 1 (CYP2E1), mRNA [NM_174530]	0	0.00400866	5.71598	0.00870394	11.7582	2.17129
7078	A_73_P493118	ENSBTAT00000052014	ENSBTAT00000052014	ens|ENSBTAT00000052014|tc|NP13360611|ref|XM_015458490|ref|XM_015467899	bt|chr18:63520997-63521055	811	tc|GB|XM_001256631.2|XP_001256632.2 similar to pheromone receptor V3R7 [NP13360611]	0	0.005197	7.41045	0.0112202	15.1575	2.15899
40230	A_73_P393941	TBC1D25	NM_001205813	ref|NM_001205813|ens|ENSBTAT00000012236|tc|TC440967	bt|chrX:91744142-91745296	326	ref|Bos taurus TBC1 domain family member 25 (TBC1D25), mRNA [NM_001205813]	0	0.0137259	19.5719	0.0295049	39.8584	2.14957
6235	A_73_P282706	GARNL3	NM_001077872	ref|NM_001077872|gb|BC126533|tc|TC392956	bt|chr11:98095172-98095231	726	ref|Bos taurus GTPase activating Rap/RanGAP domain like 3 (GARNL3), mRNA [NM_001077872]	0	0.00584795	8.33865	0.0125591	16.9662	2.14761
11610	A_73_P113446	ENSBTAT00000031237	ENSBTAT00000031237	ens|ENSBTAT00000031237|ens|ENSBTAT00000044049|ens|ENSBTAT00000065126	bt|chr21:37109738-37109679	1191	ens|NOVA alternative splicing regulator 1 [Source:HGNC Symbol;Acc:HGNC:7886] [ENSBTAT00000031237]	0	0.0478105	68.1735	0.102586	138.584	2.14567
13530	A_73_101878	ENSBTAT00000033333	ENSBTAT00000033333	ens|ENSBTAT00000033333	bt|chr3:95339635-95339694	870	Unknown	0	0.010883	15.5182	0.0232947	31.4689	2.14047
36478	A_73_110573	CHRM4	NM_001103243	ref|NM_001103243|ens|ENSBTAT00000047877|gb|BC149788|tc|TC394041	bt|chr15:77253604-77253545	451	ref|Bos taurus cholinergic receptor muscarinic 4 (CHRM4), mRNA [NM_001103243]	0	0.00402801	5.74358	0.008617	11.6408	2.13927
16742	A_73_P189172	TC434584	TC434584	tc|TC434584|ref|XM_015468423|ref|XM_010816917	bt|chr21:6925676-6925735	914	tc|Rep: Aminoglycoside phosphotransferase - Deinococcus geothermalis (strain DSM 11300), partial (7%) [TC434584]	0	0.00441587	6.29664	0.0094333	12.7435	2.13623
21338	A_73_110705	RNASE1	NM_181810	ref|NM_181810|ens|ENSBTAT00000036229|gb|X51337|tc|TC465142	bt|chr10:26256884-26256943	199	ref|Bos taurus ribonuclease, RNase A family, 1 (pancreatic) (RNASE1), mRNA [NM_181810]	0	0.00471133	6.71793	0.0100445	13.5692	2.13198
8433	A_73_P099392	AB098865	AB098865	gb|AB098865|gb|AB098871|gb|AB098874|gb|AB098853	bt|chrM:927-868	134	Unknown	0	0.00860494	12.2699	0.0182492	24.653	2.12078
24095	A_73_P087041	KIF12	ENSBTAT00000020826	ens|ENSBTAT00000020826|tc|TC467642|ref|XM_015464683|ref|XM_015472714	bt|chr8:105033605-105033546	1694	ens|kinesin family member 12 [Source:HGNC Symbol;Acc:HGNC:21495] [ENSBTAT00000020826]	0	0.00535594	7.63709	0.0113563	15.3414	2.12033
8603	A_73_103031	EFEMP2	NM_001076049	ref|NM_001076049|ens|ENSBTAT00000028604|gb|BC122660|tc|TC404220	bt|chr29:44650717-44650658	1958	ref|Bos taurus EGF containing fibulin like extracellular matrix protein 2 (EFEMP2), mRNA [NM_001076049]	0	0.00549367	7.83348	0.0116195	15.6969	2.11508
38551	A_73_115316	TC395933	TC395933	tc|TC395933	bt|chr18:61517129-61517356	1024	tc|Rep: Cationic amino acid transporter 3 - Rattus norvegicus (Rat), partial (53%) [TC395933]	0	0.0044475	6.34174	0.00937085	12.6592	2.10699
23127	A_73_P060226	ENSBTAT00000057263	ENSBTAT00000057263	ens|ENSBTAT00000057263|tc|TC475597|ref|XM_005197108|ref|XM_005225682	bt|chr26:21712001-21711942	524	tc|Rep: PDZ domain containing 7 - Rattus norvegicus, partial (22%) [TC475597]	0	0.00352614	5.02796	0.00740272	10.0004	2.09939
14306	A_73_P064581	SERPINB2	NM_001192051	ref|NM_001192051|ens|ENSBTAT00000031553|tc|TC441342|ref|XM_010800771	bt|chr24:62608333-62608392	1260	ref|Bos taurus serpin peptidase inhibitor, clade B (ovalbumin), member 2 (SERPINB2), mRNA [NM_001192051]	0	0.0129812	18.51	0.027226	36.7799	2.09735
16082	A_73_P086491	ANKS6	ENSBTAT00000006765	ens|ENSBTAT00000006765|tc|TC447211	bt|chr8:64244237-64244178	2960	ens|ankyrin repeat and sterile alpha motif domain containing 6 [Source:HGNC Symbol;Acc:HGNC:26724] [ENSBTAT00000006765]	0	0.00591397	8.43279	0.0124034	16.7559	2.09731
40975	A_73_113298	LOC785762	NM_001166225	ref|NM_001166225|ens|ENSBTAT00000055749|gb|AY135400|tc|TC397253	bt|chr13:43800924-43800983	1016	ref|Bos taurus dihydrodiol dehydrogenase 3 (LOC785762), mRNA [NM_001166225]	0	0.00459545	6.5527	0.00957643	12.9369	2.08389
5178	A_73_P205611	XM_001255593	XM_001255593	gb|XM_001255593|tc|TC471538|ref|XR_815855|ref|XR_821516	bt|chr2:54621093-54621152	152	gb|PREDICTED: Bos taurus uncharacterized LOC788571 (LOC788571), mRNA [XM_001255593]	0	0.00803148	11.4522	0.0167071	22.5698	2.0802
3401	A_73_P257196	DZANK1	NM_001076838	ref|NM_001076838|ens|ENSBTAT00000046628|gb|BC123405|gb|AV588817	bt|chr13:38801432-38799724	1445	ref|Bos taurus double zinc ribbon and ankyrin repeat domains 1 (DZANK1), mRNA [NM_001076838]	0	0.00496687	7.08231	0.0102952	13.9079	2.07277
15685	A_73_P068431	TC447690	TC447690	tc|TC447690|ref|XM_015467791|ref|XM_015467792|ref|XM_015467793	bt|chr18:62448147-62448088	415	tc|Rep: WAS protein family, member 2 - Rattus norvegicus (Rat), partial (8%) [TC447690]	0	0.0041306	5.88987	0.00851322	11.5006	2.06101
6955	A_73_P364586	SEMA4G	NM_001101117	ref|NM_001101117|ens|ENSBTAT00000024759|gb|BC148103|tc|TC391642	bt|chr26:21680317-21680376	210	ref|Bos taurus semaphorin 4G (SEMA4G), mRNA [NM_001101117]	0	0.00575009	8.19911	0.0118451	16.0016	2.05998
17517	A_73_P107991	GNAO1	NM_174325	ref|NM_174325|gb|M14489|gb|X12924|gb|M16116	bt|chr18:24359093-24357287	757	ref|Bos taurus G protein subunit alpha o1 (GNAO1), mRNA [NM_174325]	0	0.00554604	7.90815	0.0113518	15.3353	2.04684
16217	A_73_P063751	LARS2	NM_001077846	ref|NM_001077846|ens|ENSBTAT00000053558|ens|ENSBTAT00000054819|gb|BC126598	bt|chr22:54408446-54391553	1865	ref|Bos taurus leucyl-tRNA synthetase 2, mitochondrial (LARS2), mRNA [NM_001077846]	0	0.00533876	7.61259	0.0109002	14.7251	2.04171
14162	A_73_P190827	LOC789034	XM_001255911	gb|XM_001255911|tc|TC472828|ref|XM_002692397|ref|XM_015466086	bt|chr13:54304929-54304870	317	gb|PREDICTED: Bos taurus uncharacterized LOC789034 (LOC789034), mRNA [XM_001255911]	0	0.00773653	11.0316	0.0157644	21.2963	2.03766
37149	A_73_P265676	TAF6L	NM_001206533	ref|NM_001206533|ens|ENSBTAT00000012482|gb|BT029858|tc|TC427594	bt|chr29:41787335-41787520	493	ref|Bos taurus TATA-box binding protein associated factor 6 like (TAF6L), mRNA [NM_001206533]	0	0.00659222	9.39992	0.0134321	18.1455	2.03756
40165	A_73_P172317	BM258144	BM258144	gb|BM258144	bt|chr24:3236561-3236620	433	gb|522844 MARC 3BOV Bos taurus cDNA 5', mRNA sequence [BM258144]	0	0.016234	23.1482	0.0330712	44.6761	2.03716
16348	A_73_116326	TC438503	TC438503	tc|TC438503	bt|chr6:2084294-2084353	789	Unknown	0	0.0214538	30.5912	0.0436581	58.9781	2.03498
38948	A_73_P145316	GPR155	ENSBTAT00000028831	ens|ENSBTAT00000028831|gb|DV895189|tc|TC460888|ref|XM_005197440	bt|chr2:22390672-22390731	2256	ens|G protein-coupled receptor 155 [Source:HGNC Symbol;Acc:HGNC:22951] [ENSBTAT00000028831]	0	0.00480308	6.84876	0.00973918	13.1567	2.0277
8849	A_73_109050	MYOZ3	NM_001078039	ref|NM_001078039|ens|ENSBTAT00000035177|gb|BC123727|tc|TC401216	bt|chr7:64042931-64046170	785	ref|Bos taurus myozenin 3 (MYOZ3), mRNA [NM_001078039]	0	0.00887819	12.6595	0.0179972	24.3126	2.02713
41064	A_73_P226637	B3GAT1	NM_001014393	ref|NM_001014393|ens|ENSBTAT00000039462|gb|AJ890839|gb|DV886144	bt|chr15:85018916-85018857	303	ref|Bos taurus beta-1,3-glucuronyltransferase 1 (B3GAT1), mRNA [NM_001014393]	0	0.00612694	8.73647	0.0124201	16.7784	2.02713
3261	A_73_P035856	TMEM182	NM_001083784	ref|NM_001083784|ens|ENSBTAT00000052061|gb|BC134437|tc|TC393400	bt|chr11:7492718-7492777	2259	ref|Bos taurus transmembrane protein 182 (TMEM182), mRNA [NM_001083784]	0	0.00467756	6.66979	0.00942621	12.7339	2.0152
40433	A_73_P193314	DLL1	ENSBTAT00000044610	ens|ENSBTAT00000044610|tc|TC408644	bt|chr9:105514804-105514516	373	ens|delta like canonical Notch ligand 1 [Source:HGNC Symbol;Acc:HGNC:2908] [ENSBTAT00000044610]	0	0.00647366	9.23086	0.0129822	17.5378	2.00539
