# Supplementary material for: Transcriptome Analysis of The Inflammatory Responses of Bovine Mammary Epithelial Cells: Exploring Immunomodulatory Target Genes for Bovine Mastitis
Source: Pathogens. 2020 Mar 9;9(3):200. doi: 10.3390/pathogens9030200 (PMC7157600; doi:10.3390/pathogens9030200)
Supplement: Supplementary file 1 [file pathogens-09-00200-s001.zip › Supplementary materials/TableS3.DEGs_cont_vs_SA003.xlsx]

## Sheet: SA003で2倍以上アップ
									cont		SA003
FeatureNum	ProbeName	GeneName	SystematicName	accessions	chr_coord	Start	Description	ControlType	Normalized	Raw	Normalized	Raw	FoldChange
16349	A_73_P151736	CB539017	CB539017	gb|CB539017	bt|chr22:49320666-49320606	201	gb|777169 MARC 6BOV Bos taurus cDNA 3', mRNA sequence [CB539017]	0	0.00166408	2.37283	0.0756436	103.235	45.4567
25942	A_73_P060491	ENSBTAT00000015890	ENSBTAT00000015890	ens|ENSBTAT00000015890|gb|S78869|tc|TC401033|tc|TC402101	bt|chr26:42800640-42800699	3941	tc|Rep: Mucin - Bos taurus (Bovine), complete [TC401033]	0	0.00175398	2.50101	0.0789093	107.692	44.9888
16840	A_73_P075656	OR56B4	ENSBTAT00000028824	ens|ENSBTAT00000028824|tc|NP9564153|ref|XM_001255088|ref|XM_002693246	bt|chr15:48060803-48060744	689	tc|GB|XM_001255088.1|XP_001255089.1 similar to cOR56B2 olfactory receptor family 56 subfamily B-like [NP9564153]	0	0.00178656	2.54748	0.0581757	79.3954	32.5629
13391	A_73_P331211	FREM1	NM_001192995	ref|NM_001192995|ens|ENSBTAT00000026827|tc|TC441431|ref|XM_015472436	bt|chr8:29395530-29395589	1807	ref|Bos taurus FRAS1 related extracellular matrix 1 (FREM1), mRNA [NM_001192995]	0	0.00175998	2.50958	0.0542088	73.9816	30.8008
16173	A_73_P067056	ADGRG3	ENSBTAT00000008168	ens|ENSBTAT00000008168|ens|ENSBTAT00000064892|tc|NP13360346	bt|chr18:25749364-25749423	1092	ens|adhesion G protein-coupled receptor G3 [Source:HGNC Symbol;Acc:HGNC:13728] [ENSBTAT00000008168]	0	0.00169554	2.41768	0.0508395	69.3833	29.9843
16187	A_73_P048076	RELN	NM_001206458	ref|NM_001206458|ens|ENSBTAT00000065096|ens|ENSBTAT00000047212|ens|ENSBTAT00000063792	bt|chr4:45239977-45239918	483	ref|Bos taurus reelin-like (RELN), mRNA [NM_001206458]	0	0.00165442	2.35906	0.0466017	63.5997	28.1679
25772	A_73_103889	LOC522334	ENSBTAT00000027341	ens|ENSBTAT00000027341|gb|XM_600614|tc|TC405724|ref|XM_002699832	bt|chrX:56006149-56006090	1492	ens|t-complex 11 family, X-linked 2 [Source:HGNC Symbol;Acc:HGNC:48335] [ENSBTAT00000027341]	0	0.00315134	4.49353	0.080598	109.996	25.5758
8509	A_73_115954	LOC525099	ENSBTAT00000053274	ens|ENSBTAT00000053274|tc|NP13358528|ref|XM_015465461|ref|XM_015473559	bt|chr11:92215438-92215379	826	tc|GB|XM_603445.4|XP_603445.4 similar to rCG45771 [NP13358528]	0	0.00195663	2.78998	0.0494959	67.5496	25.2965
14208	A_73_P165057	MAFB	XM_610891	gb|XM_610891|tc|TC458541|tc|TC400257|ref|XM_002692462	bt|chr13:70066410-70066351	3156	gb|PREDICTED: Bos taurus v-maf musculoaponeurotic fibrosarcoma oncogene homolog B (avian) (MAFB), mRNA [XM_610891]	0	0.00179664	2.56185	0.0452659	61.7768	25.1947
14171	A_73_P487733	TC458311	TC458311	tc|TC458311|ref|XM_005193151|ref|XM_005226626|ref|XM_002698965	bt|chr28:43797270-43797211	785	tc|Rep: Uncharacterized protein C10orf128 - Homo sapiens (Human), partial (35%) [TC458311]	0	0.00200545	2.8596	0.0489746	66.8382	24.4207
14855	A_73_P362601	PDLIM3	NM_001034646	ref|NM_001034646|ens|ENSBTAT00000022835|gb|BC103313|tc|TC414013	bt|chr27:14769778-14769719	1296	ref|Bos taurus PDZ and LIM domain 3 (PDLIM3), mRNA [NM_001034646]	0	0.00185264	2.64171	0.0400538	54.6636	21.6198
16065	A_73_P320876	MAP4K1	NM_001075825	ref|NM_001075825|ens|ENSBTAT00000032204|ens|ENSBTAT00000028180|gb|BT026208	bt|chr18:48647210-48647151	233	ref|Bos taurus mitogen-activated protein kinase kinase kinase kinase 1 (MAP4K1), mRNA [NM_001075825]	0	0.001846	2.63224	0.0390044	53.2313	21.1291
12114	A_73_P116066	ENSBTAT00000024586	ENSBTAT00000024586	ens|ENSBTAT00000024586|gb|XM_864315|tc|TC405732|ref|XM_002685434	bt|chr2:71132266-71132325	1183	ens|macrophage receptor with collagenous structure [Source:HGNC Symbol;Acc:HGNC:6895] [ENSBTAT00000024586]	0	0.00327523	4.67019	0.0637561	87.0113	19.4661
16585	A_73_107918	ASPA	NM_001046033	ref|NM_001046033|ens|ENSBTAT00000004734|gb|BC112799|tc|TC395376	bt|chr19:24847025-24847084	1579	ref|Bos taurus aspartoacylase (ASPA), mRNA [NM_001046033]	0	0.00178496	2.54519	0.0339802	46.3746	19.037
5667	A_73_P116141	ENSBTAT00000052197	ENSBTAT00000052197	ens|ENSBTAT00000052197|gb|XM_001789440|tc|TC423897|tc|TC457351	bt|chr2:119152331-119152390	518	gb|PREDICTED: Bos taurus SP100 nuclear antigen (SP100), mRNA [XM_001789440]	0	0.00409105	5.83348	0.0752782	102.736	18.4007
16271	A_73_P143261	DN285210	DN285210	gb|DN285210	bt|chr8:51362152-51362093	217	gb|1235036 MARC 7BOV Bos taurus cDNA 3', mRNA sequence [DN285210]	0	0.00165253	2.35637	0.0294688	40.2176	17.8325
13984	A_73_101565	CLUL1	NM_001034520	ref|NM_001034520|ens|ENSBTAT00000018616|gb|AY643094|ref|XM_015460094	bt|chr24:35925651-35925710	1386	ref|Bos taurus clusterin like 1 (CLUL1), mRNA [NM_001034520]	0	0.00172833	2.46444	0.0285403	38.9505	16.5133
17077	A_73_P251881	FGA	NM_001033626	ref|NM_001033626|ens|ENSBTAT00000002145|gb|BC102564|gb|BC142072	bt|chr17:2848254-2848313	714	ref|Bos taurus fibrinogen alpha chain (FGA), mRNA [NM_001033626]	0	0.00311998	4.44881	0.0509653	69.5549	16.3351
6922	A_73_P106161	C8A	NM_001046285	ref|NM_001046285|ens|ENSBTAT00000004913|gb|BT025423|gb|BC112635	bt|chr3:89836896-89836837	870	ref|Bos taurus complement C8 alpha chain (C8A), mRNA [NM_001046285]	0	0.00197387	2.81457	0.0319973	43.6683	16.2104
15361	A_73_P059236	ADAMTS14	NM_001192247	ref|NM_001192247|ens|ENSBTAT00000028224|tc|TC474439	bt|chr28:27077875-27079667	3165	ref|Bos taurus ADAM metallopeptidase with thrombospondin type 1 motif, 14 (ADAMTS14), mRNA [NM_001192247]	0	0.00180322	2.57123	0.0291504	39.7831	16.1658
13874	A_73_P101791	TRPC3	NM_001104960	ref|NM_001104960|ens|ENSBTAT00000025316|ens|ENSBTAT00000039875|gb|AJ006781	bt|chr17:36587212-36587271	1269	ref|Bos taurus transient receptor potential cation channel subfamily C member 3 (TRPC3), mRNA [NM_001104960]	0	0.00176115	2.51125	0.0283147	38.6425	16.0773
10895	A_73_P094206	ENSBTAT00000053825	ENSBTAT00000053825	ens|ENSBTAT00000053825|ens|ENSBTAT00000012196|tc|NP13359923|ref|XM_010801864	bt|chr2:15107870-15107929	660	ens|ceramide kinase like [Source:HGNC Symbol;Acc:HGNC:21699] [ENSBTAT00000053825]	0	0.00186188	2.65488	0.0297826	40.6459	15.9959
13453	A_73_109095	AF047009	AF047009	gb|AF047009|tc|NP341100	unmapped	2621	tc|GB|AF047009.1|AAK49015.1 catecholamine binding protein [Bos taurus] [NP341100]	0	0.00175123	2.4971	0.0275803	37.6402	15.7491
25773	A_73_105663	CLCA1	NM_001206176	ref|NM_001206176|ens|ENSBTAT00000010730|tc|TC402824|ref|XM_010803372	bt|chr3:57703109-57703050	2424	ref|Bos taurus chloride channel accessory 1 (CLCA1), mRNA [NM_001206176]	0	0.00174128	2.48291	0.0262163	35.7787	15.0557
14705	A_73_P253131	SLCO1B3	NM_205804	ref|NM_205804|ens|ENSBTAT00000030217|gb|BC112520|gb|AJ508747	bt|chr5:89344794-89344735	834	ref|Bos taurus solute carrier organic anion transporter family member 1B3 (SLCO1B3), mRNA [NM_205804]	0	0.00383283	5.46526	0.0547447	74.7129	14.2831
15813	A_73_120352	C24H18orf32	NM_001195062	ref|NM_001195062|ens|ENSBTAT00000028439|tc|TC424770	bt|chr24:49610470-49610411	2062	ref|Bos taurus chromosome 24 open reading frame, human C18orf32 (C24H18orf32), mRNA [NM_001195062]	0	0.00185269	2.64177	0.0264495	36.0969	14.2763
14489	A_73_113385	ENSBTAT00000061018	ENSBTAT00000061018	ens|ENSBTAT00000061018|ens|ENSBTAT00000034269	bt|chr4:7197642-7197583	14140	ens|ATP binding cassette subfamily A member 13 [Source:HGNC Symbol;Acc:HGNC:14638] [ENSBTAT00000061018]	0	0.00907216	12.9361	0.128955	175.992	14.2144
16150	A_73_P254376	SIRPD	NM_001075887	ref|NM_001075887|ens|ENSBTAT00000047515|gb|BC111145|tc|TC418046	bt|chr13:60215975-60216034	745	ref|Bos taurus signal-regulatory protein delta (SIRPD), mRNA [NM_001075887]	0	0.00183909	2.62238	0.0251698	34.3505	13.686
13185	A_73_P171917	BI535240	BI535240	gb|BI535240	bt|chr23:10382148-10382089	508	gb|398642 MARC 4BOV Bos taurus cDNA 5', mRNA sequence [BI535240]	0	0.00183905	2.62233	0.0248833	33.9596	13.5305
11637	A_73_P045196	CABS1	NM_001040539	ref|NM_001040539|ens|ENSBTAT00000026444|gb|BC110036|tc|TC450775	bt|chr6:87471549-87471608	1398	ref|Bos taurus calcium binding protein, spermatid associated 1 (CABS1), mRNA [NM_001040539]	0	0.00202674	2.88995	0.025323	34.5596	12.4945
5582	A_73_116522	ADARB2	NM_001192588	ref|NM_001192588|ens|ENSBTAT00000018870	bt|chr13:46630066-46630125	2143	ref|Bos taurus adenosine deaminase, RNA-specific, B2 (non-functional) (ADARB2), mRNA [NM_001192588]	0	0.00379584	5.41253	0.0462679	63.1442	12.1891
6837	A_73_P101256	CAPN3	NM_174260	ref|NM_174260|ens|ENSBTAT00000011677|ens|ENSBTAT00000011680|gb|AF148714	bt|chr10:37884811-37885203	2454	ref|Bos taurus calpain 3 (CAPN3), mRNA [NM_174260]	0	0.00197537	2.81671	0.024033	32.7991	12.1663
16403	A_73_P032641	PCP4	NM_001078136	ref|NM_001078136|gb|BC118489|gb|EE220951|tc|TC446858	bt|chr1:141531582-141531641	407	ref|Bos taurus Purkinje cell protein 4 (PCP4), mRNA [NM_001078136]	0	0.00234295	3.34083	0.0269354	36.7601	11.4964
8319	A_73_P061066	LOC617016	ENSBTAT00000030288	ens|ENSBTAT00000030288|ens|ENSBTAT00000047612|tc|NP9568298|tc|NP13362977	bt|chr29:28318163-28318222	725	tc|GB|XM_869190.1|XP_874283.1 similar to olfactory receptor OR11-318 [NP9568298]	0	0.00216623	3.08886	0.0237508	32.4139	10.9641
13316	A_73_P131121	KLRD1	CK773527	gb|CK773527	bt|chr5:100097392-100097451	785	gb|962176 MARC 2BOV Bos taurus cDNA 3', mRNA sequence [CK773527]	0	0.0018311	2.61099	0.0196336	26.795	10.7223
14747	A_73_P271466	MAPK10	NM_001083728	ref|NM_001083728|ref|NM_001318200|ref|NM_001318201|ens|ENSBTAT00000026712	bt|chr6:102878480-102849742	668	ref|Bos taurus mitogen-activated protein kinase 10 (MAPK10), transcript variant 2, mRNA [NM_001083728]	0	0.00169991	2.42392	0.016156	22.0489	9.50403
16264	A_73_P494468	ENSBTAT00000048589	ENSBTAT00000048589	ens|ENSBTAT00000048589|ref|XM_010798588|ref|XM_010807761	bt|chr8:22773047-22772986	525	ref|PREDICTED: Bos taurus interferon omega-1-like (LOC515485), mRNA [XM_010798588]	0	0.00166392	2.3726	0.0155293	21.1936	9.33293
34091	A_73_P403661	TMOD2	NM_001192716	ref|NM_001192716|ens|ENSBTAT00000018618|tc|TC443470	bt|chr10:58690054-58689995	460	ref|Bos taurus tropomodulin 2 (TMOD2), mRNA [NM_001192716]	0	0.00439393	6.26535	0.0409142	55.8377	9.31153
11722	A_73_P090856	LOC788242	ENSBTAT00000003781	ens|ENSBTAT00000003781|tc|NP13355952|ref|XM_001255364|ref|XM_002687616	bt|chr5:59432641-59432582	855	tc|GB|XM_001255364.2|XP_001255365.2 similar to olfactory receptor 820 [NP13355952]	0	0.00674473	9.61738	0.0612109	83.5376	9.07536
40819	A_73_P119331	BF440220	BF440220	gb|BF440220	bt|chr3:88467427-88467368	182	gb|BS29000204503 Lewin Cattle Spleen Bos taurus cDNA clone BS29000204503 3', mRNA sequence [BF440220]	0	0.00274487	3.91395	0.0243677	33.2559	8.87753
11149	A_73_P034561	UPK3A	NM_174709	ref|NM_174709|ens|ENSBTAT00000013081|gb|L19542|tc|TC395236	bt|chr5:116416112-116417680	521	ref|Bos taurus uroplakin 3A (UPK3A), mRNA [NM_174709]	0	0.0031763	4.52912	0.0277764	37.9079	8.74489
39369	A_73_P053736	LOC785149	ENSBTAT00000063797	ens|ENSBTAT00000063797|tc|TC398217|ref|XM_002689153|ref|XM_003585483	bt|chr7:44464621-44464565	862	tc|Rep: Olfactory receptor - Canis familiaris, partial (86%) [TC398217]	0	0.00227854	3.249	0.0195686	26.7063	8.5882
15531	A_73_120588	COLEC10	NM_001205713	ref|NM_001205713|ens|ENSBTAT00000023054|tc|TC430907	bt|chr14:47263741-47263682	754	ref|Bos taurus collectin subfamily member 10 (COLEC10), mRNA [NM_001205713]	0	0.0017978	2.56351	0.0152453	20.806	8.47995
39491	A_73_103874	LOC282685	NM_174712	ref|NM_174712|ens|ENSBTAT00000001711|gb|U59270|gb|BC118365	bt|chr2:128254512-128254571	1352	ref|Bos taurus rhesus-like protein (LOC282685), mRNA [NM_174712]	0	0.00206352	2.94239	0.0172646	23.5619	8.3666
14517	A_73_P086836	PHF2	ENSBTAT00000017171	ens|ENSBTAT00000017171|tc|TC427393|tc|TC426971|ref|XM_015472654	bt|chr8:86422991-86423050	3378	ens|PHD finger protein 2 [Source:HGNC Symbol;Acc:HGNC:8920] [ENSBTAT00000017171]	0	0.00591963	8.44086	0.0463813	63.2989	7.83517
40595	A_73_116310	LOC517049	ENSBTAT00000027052	ens|ENSBTAT00000027052|ens|ENSBTAT00000064042|gb|XM_595213|tc|TC404564	bt|chr6:85356775-85356719	791	ens|transmembrane protease, serine 11A [Source:HGNC Symbol;Acc:HGNC:27954] [ENSBTAT00000027052]	0	0.00639458	9.11809	0.049675	67.794	7.7683
38411	A_73_P060916	LOC504623	NM_001206756	ref|NM_001206756	bt|chr29:26860160-26860219	854	ref|Bos taurus olfactory receptor-like (LOC504623), mRNA [NM_001206756]	0	0.00198652	2.83261	0.0149421	20.3922	7.52172
14223	A_73_118986	RIBC1	NM_001075585	ref|NM_001075585|ens|ENSBTAT00000023625|gb|BC120408|tc|TC396042	bt|chrX:96261228-96261287	463	ref|Bos taurus RIB43A domain with coiled-coils 1 (RIBC1), mRNA [NM_001075585]	0	0.00469082	6.68869	0.0348767	47.5981	7.43511
40061	A_73_108338	XM_002701561	XM_002701561	gb|XM_002701561|ref|XM_015466771|ref|XM_015475121	bt|chr16:46430024-46429965	846	gb|PREDICTED: Bos taurus period homolog 3 (Drosophila) (PER3), mRNA [XM_002701561]	0	0.0022272	3.1758	0.0160479	21.9014	7.20541
11404	A_73_116318	TC474335	TC474335	tc|TC474335	bt|chr1:43145937-43145878	154	Unknown	0	0.00185502	2.6451	0.0133547	18.2258	7.19918
12833	A_73_P090906	LOC788438	ENSBTAT00000053189	ens|ENSBTAT00000053189|tc|NP9569533|ref|XM_001255503|ref|XM_002687503	bt|chr5:59716976-59716917	864	tc|GB|XM_001255503.1|XP_001255504.1 similar to olfactory receptor MOR210-4 [NP9569533]	0	0.00606826	8.65279	0.0435168	59.3896	7.17122
40340	A_73_101036	CYP2E1	NM_174530	ref|NM_174530|ens|ENSBTAT00000024437|gb|AJ001715|gb|DQ058608	bt|chr26:50551076-50551017	1402	ref|Bos taurus cytochrome P450, family 2, subfamily E, polypeptide 1 (CYP2E1), mRNA [NM_174530]	0	0.00400866	5.71598	0.0285639	38.9827	7.12556
15716	A_73_116079	ESAM	NM_001078066	ref|NM_001078066|ens|ENSBTAT00000057091|gb|BC105434|tc|TC439601	bt|chr29:28601960-28601901	1756	ref|Bos taurus endothelial cell adhesion molecule (ESAM), mRNA [NM_001078066]	0	0.00343672	4.90045	0.0238534	32.5539	6.94074
33581	A_73_P101976	LOC407145	ENSBTAT00000018601	ens|ENSBTAT00000018601|gb|AJ291446|tc|TC399263|ref|XM_001252595	bt|chr15:52219513-52219454	761	ref|PREDICTED: Bos taurus GPI-linked NAD(P)(+)--arginine ADP-ribosyltransferase 1 (LOC407145), transcript variant X1, mRNA [XM_001252595]	0	0.00207962	2.96535	0.0143742	19.6172	6.91193
39802	A_73_P112146	FE014536	FE014536	gb|FE014536|tc|TC461719|tc|TC433089|ref|XM_002693872	bt|chr16:4918844-4918903	109	gb|C0009505N19.P1KM13F KN510 Bos taurus rectum from E. coli unchallenged animals Bos taurus cDNA clone C0009505N19 5', mRNA sequence [FE014536]	0	0.00225008	3.20841	0.0154213	21.0462	6.85366
15922	A_73_P402286	XM_586498	XM_586498	gb|XM_586498	bt|chr5:31009425-31009484	103	gb|PREDICTED: Bos taurus wingless-type MMTV integration site family, member 10B, transcript variant 1 (WNT10B), mRNA [XM_586498]	0	0.00167715	2.39147	0.0114481	15.6238	6.82588
13227	A_73_P203642	NP13356345	NP13356345	tc|NP13356345	bt|chr3:22599333-22600907	591	tc|GB|XM_001250832.2|XP_001250833.2 similar to flavin containing monooxygenase 5 [NP13356345]	0	0.00180661	2.57606	0.0121619	16.598	6.73189
40276	A_73_117126	LOC101902265	ENSBTAT00000003874	ens|ENSBTAT00000003874|ens|ENSBTAT00000046004|tc|NP13356094|tc|NP13356093	bt|chr5:32241220-32241279	916	ens|olfactory receptor family 10 subfamily AD member 1 [Source:HGNC Symbol;Acc:HGNC:14819] [ENSBTAT00000046004]	0	0.00205114	2.92475	0.0134463	18.3509	6.55553
40817	A_73_P085621	ACOT12	NM_001192607	ref|NM_001192607|ens|ENSBTAT00000014753	bt|chr7:83618531-83618472	1728	ref|Bos taurus acyl-CoA thioesterase 12 (ACOT12), mRNA [NM_001192607]	0	0.00232366	3.31334	0.0151912	20.7323	6.53763
11743	A_73_P069216	LOC508858	ENSBTAT00000017363	ens|ENSBTAT00000017363|gb|FJ176745|gb|CR850055|tc|TC426837	bt|chr21:35230339-35230280	522	gb|CR850055 Normalized and Subtracted bovine endometrium tissues (bcbp) Bos taurus cDNA clone bcbp0003.a.16 5', mRNA sequence [CR850055]	0	0.00185332	2.64267	0.0118738	16.2047	6.40674
10302	A_73_P071156	TTC28	ENSBTAT00000031632	ens|ENSBTAT00000031632	bt|chr17:69656097-69656038	6999	ens|tetratricopeptide repeat domain 28 [Source:HGNC Symbol;Acc:HGNC:29179] [ENSBTAT00000031632]	0	0.00186406	2.65799	0.0118007	16.105	6.33063
39771	A_73_P447516	TC474978	TC474978	tc|TC474978	bt|chr25:26979715-26979656	436	tc|Rep: Zinc finger protein 764. - Bos Taurus, partial (16%) [TC474978]	0	0.00201478	2.8729	0.0123764	16.8907	6.14279
33837	A_73_P374451	ZSCAN2	NM_001101190	ref|NM_001101190|ens|ENSBTAT00000001821|gb|BC149260|tc|TC392147	bt|chr21:22704315-22712274	610	ref|Bos taurus zinc finger and SCAN domain containing 2 (ZSCAN2), mRNA [NM_001101190]	0	0.00507912	7.24236	0.0305316	41.6681	6.01121
13586	A_73_P113701	DNAH14	XM_015466747	ref|XM_015466747|ref|XM_015475067	bt|chr16:28879137-28879196	1443	ref|PREDICTED: Bos taurus dynein, axonemal, heavy chain 14 (DNAH14), mRNA [XM_015466747]	0	0.00275719	3.93151	0.016379	22.3533	5.94045
39883	A_73_P239305	LOC616782	XM_010819260	ref|XM_010819260|ref|XM_015469302|ref|XM_015460296|ref|XM_015469304	bt|chr25:10127283-10124824	6223	ref|PREDICTED: Bos taurus uncharacterized LOC616782 (LOC616782), transcript variant X3, mRNA [XM_010819260]	0	0.00227785	3.248	0.0135224	18.4548	5.9365
13184	A_73_P076846	OR4D9	NM_001206742	ref|NM_001206742|ens|ENSBTAT00000035023|tc|NP9568446	bt|chr15:84075614-84075673	621	ref|Bos taurus olfactory receptor, family 4, subfamily D, member 9 (OR4D9), mRNA [NM_001206742]	0	0.00184666	2.63317	0.0109195	14.9024	5.91309
40570	A_73_109988	TREH	NM_001192570	ref|NM_001192570|ens|ENSBTAT00000021565|tc|TC447092|ref|XM_015474653	bt|chr15:29840102-29839548	1125	ref|Bos taurus trehalase (brush-border membrane glycoprotein) (TREH), mRNA [NM_001192570]	0	0.00225782	3.21945	0.0131719	17.9764	5.83391
17162	A_73_P056766	ENSBTAT00000054484	ENSBTAT00000054484	ens|ENSBTAT00000054484|tc|TC398196|ref|XM_015474747|ref|XM_581941	bt|chr15:50679571-50679512	871	tc|Rep: 52P3 olfactory receptor protein. - Canis familiaris, complete [TC398196]	0	0.00184894	2.63643	0.0107215	14.6322	5.79871
38730	A_73_P119146	BF039129	BF039129	gb|BF039129|tc|TC440938	bt|chrX:117097772-117097713	486	gb|BP250019A10B7 Soares normalized bovine placenta Bos taurus cDNA clone BP250019A10B7 5', mRNA sequence [BF039129]	0	0.00707051	10.0819	0.0404383	55.1882	5.71929
12409	A_73_109310	DCSTAMP	ENSBTAT00000031443	ens|ENSBTAT00000031443|tc|TC490126|ref|XM_015466361|ref|XM_015474506	bt|chr14:62444851-62444792	1350	ens|dendrocyte expressed seven transmembrane protein [Source:HGNC Symbol;Acc:HGNC:18549] [ENSBTAT00000031443]	0	0.00443808	6.32831	0.0251313	34.298	5.66265
13575	A_73_P108921	F11	NM_001008665	ref|NM_001008665|ens|ENSBTAT00000004648|gb|U85057|gb|AB196307	bt|chr27:15369902-15369961	2703	ref|Bos taurus coagulation factor XI (F11), mRNA [NM_001008665]	0	0.00273255	3.89637	0.0154404	21.0723	5.65055
10423	A_73_112250	TC483581	TC483581	tc|TC483581	bt|chr22:10645616-10645675	978	Unknown	0	0.00192439	2.744	0.0107372	14.6536	5.57953
10873	A_73_P202937	A_73_P202937	A_73_P202937		bt|chr15:025516309-025516368	0	Unknown	0	0.00205173	2.92558	0.0114399	15.6127	5.57577
8149	A_73_P075926	LOC518464	ENSBTAT00000053323	ens|ENSBTAT00000053323|tc|NP13359436|ref|XM_002693415|ref|XM_596655	bt|chr15:51490987-51490928	852	tc|GB|XM_596655.3|XP_596655.3 similar to olfactory receptor 549 [NP13359436]	0	0.00474722	6.76911	0.0263309	35.9351	5.54659
8424	A_73_120512	TBX19	NM_001075663	ref|NM_001075663|ens|ENSBTAT00000030931|gb|BT026277|tc|TC393983	bt|chr3:250449-250390	1952	ref|Bos taurus T-box 19 (TBX19), mRNA [NM_001075663]	0	0.0052542	7.49201	0.0290981	39.7116	5.53806
11195	A_73_118676	ENSBTAT00000020273	ENSBTAT00000020273	ens|ENSBTAT00000020273|tc|NP13363820|tc|NP13363606|ref|XM_010799620	bt|chr15:1138945-1138886	770	tc|GB|XM_869908.2|XP_875001.2 similar to Olfactory receptor 4C46 [NP13363820]	0	0.00195725	2.79086	0.0105723	14.4286	5.40164
14123	A_73_P050786	LOC787410	NM_001099729	ref|NM_001099729|ens|ENSBTAT00000006276|gb|BC142433|tc|TC395379	bt|chr8:87095940-87095881	1597	ref|Bos taurus CDC42 binding protein kinase alpha (DMPK-like) (CDC42BPA), mRNA [NM_001099729]	0	0.00677695	9.66333	0.0359017	48.9969	5.29761
11303	A_73_P492783	ENSBTAT00000043725	ENSBTAT00000043725	ens|ENSBTAT00000043725	bt|chr25:37790033-37790092	1312	ens|SMAD specific E3 ubiquitin protein ligase 1 [Source:HGNC Symbol;Acc:HGNC:16807] [ENSBTAT00000043725]	0	0.00711767	10.1492	0.0376769	51.4196	5.29343
39050	A_73_P074341	BPIFB6	NM_001257213	ref|NM_001257213|ens|ENSBTAT00000013339|ens|ENSBTAT00000065662|ens|ENSBTAT00000066350	bt|chr13:62882754-62883734	675	ref|Bos taurus BPI fold containing family B member 6 (BPIFB6), mRNA [NM_001257213]	0	0.0021122	3.0118	0.0110818	15.1239	5.24658
13350	A_73_108368	TC453861	TC453861	tc|TC453861|tc|TC440561|tc|TC460514|ref|XM_010803805	bt|chr3:110012527-110012586	553	tc|Rep: Granulocyte colony-stimulating factor receptor precursor - Homo sapiens (Human), partial (19%) [TC453861]	0	0.00228113	3.25269	0.0119322	16.2844	5.2308
10471	A_73_112732	TC483473	TC483473	tc|TC483473	bt|chr1:140958934-140958993	198	tc|Rep: Os03g0659300 protein - Oryza sativa subsp. japonica (Rice), partial (8%) [TC483473]	0	0.00186469	2.65888	0.00972445	13.2715	5.21505
39220	A_73_P152336	CB454109	CB454109	gb|CB454109	bt|chr9:18257070-18257129	641	gb|710810 MARC 6BOV Bos taurus cDNA 3', mRNA sequence [CB454109]	0	0.0021206	3.02378	0.0110385	15.0648	5.20536
36706	A_73_P380081	MAPT	NM_174106	ref|NM_174106|ens|ENSBTAT00000042687|ens|ENSBTAT00000064966|ens|ENSBTAT00000064492	bt|chr19:46606370-46614431	431	ref|Bos taurus microtubule associated protein tau (MAPT), mRNA [NM_174106]	0	0.00770479	10.9863	0.0398579	54.3962	5.17314
37567	A_73_P154187	OTUB1	DV788571	gb|DV788571	bt|chr29:42890024-42890083	1086	gb|Hw_Liver_7_A06 Bos taurus CF-24-HW liver cDNA library Bos taurus cDNA, mRNA sequence [DV788571]	0	0.00192607	2.74641	0.00987354	13.4749	5.12625
40182	A_73_101752	OR4D5	NM_001206740	ref|NM_001206740|ens|ENSBTAT00000008715|tc|NP9558961	bt|chr29:26844865-26844924	864	ref|Bos taurus olfactory receptor, family 4, subfamily D, member 5 (OR4D5), mRNA [NM_001206740]	0	0.00207136	2.95357	0.010437	14.2439	5.03873
40688	A_73_P095806	ENSBTAT00000052636	ENSBTAT00000052636	ens|ENSBTAT00000052636|ref|XM_010800918|ref|XM_010824665	bt|chr1:4847416-4847475	411	ref|PREDICTED: Bos taurus keratin associated protein 13-2 (KRTAP13-2), mRNA [XM_010800918]	0	0.0020949	2.98714	0.0104336	14.2393	4.9805
13307	A_73_119565	LOC616092	NM_001206819	ref|NM_001206819|ens|ENSBTAT00000020038|gb|CR454125|tc|TC430793	bt|chr2:97503850-97503909	558	ref|Bos taurus gamma-crystallin F-like (LOC616092), mRNA [NM_001206819]	0	0.00605849	8.63886	0.0301206	41.1071	4.97164
40219	A_73_103854	HS6ST2	NM_001206635	ref|NM_001206635|tc|NP9568432	bt|chrX:16396979-16396920	1674	ref|Bos taurus heparan sulfate 6-O-sulfotransferase 2 (HS6ST2), mRNA [NM_001206635]	0	0.00231159	3.29611	0.0114554	15.6338	4.95564
40942	A_73_P093606	LOC614021	ENSBTAT00000032530	ens|ENSBTAT00000032530|ens|ENSBTAT00000005245|tc|TC400269|ref|XM_002686521	bt|chr3:103517327-103517268	864	tc|Rep: olfactory receptor Olr858 - Rattus norvegicus, partial (90%) [TC400269]	0	0.00221844	3.1633	0.0109695	14.9706	4.94467
14294	A_73_101900	ACRV1	NM_001075926	ref|NM_001075926|ens|ENSBTAT00000047491|gb|BC109966|tc|TC396946	bt|chr29:29429407-29429348	837	ref|Bos taurus acrosomal vesicle protein 1 (ACRV1), mRNA [NM_001075926]	0	0.00179112	2.55397	0.00861724	11.7604	4.81111
41074	A_73_P166557	IL32	XM_002703050	gb|XM_002703050|tc|TC400508	bt|chr25:2497122-2497181	1753	gb|PREDICTED: Bos taurus interleukin 32 (IL32), mRNA [XM_002703050]	0	0.00232023	3.30845	0.0109704	14.9719	4.72814
41128	A_73_P185637	CCDC14	ENSBTAT00000054897	ens|ENSBTAT00000054897|gb|BC146040|tc|TC418221|tc|TC407509	bt|chr1:68915180-68915009	678	ens|coiled-coil domain containing 14 [Source:HGNC Symbol;Acc:HGNC:25766] [ENSBTAT00000054897]	0	0.00242725	3.46104	0.0114526	15.6299	4.71834
12252	A_73_P163287	DV785544	DV785544	gb|DV785544|tc|TC460415	bt|chr3:52585840-52585899	1079	gb|Hw_Liver_14_0520_E10 Bos taurus CF-24-HW liver cDNA library Bos taurus cDNA, mRNA sequence [DV785544]	0	0.00250174	3.56725	0.0112542	15.3592	4.49855
40564	A_73_P124846	COXP1	CR382845	gb|CR382845	unmapped	162	gb|CR382845 Bovine multi-stage muscles library (bcaj) Bos taurus cDNA clone bcaj0004.e.06 5prim, mRNA sequence [CR382845]	0	0.00299519	4.27087	0.0133932	18.2784	4.47156
13660	A_73_P115586	XM_590276	XM_590276	gb|XM_590276	bt|chr5:4483805-4483746	906	gb|PREDICTED: Bos taurus potassium voltage-gated channel, Shaw-related subfamily, member 2 (KCNC2), mRNA [XM_590276]	0	0.00283816	4.04697	0.0124849	17.0388	4.39893
15886	A_73_P068596	ENSBTAT00000030343	ENSBTAT00000030343	ens|ENSBTAT00000030343|ens|ENSBTAT00000066236|tc|TC400816|ref|XM_015458455	bt|chr18:63610238-63610179	2179	ens|NLR family pyrin domain containing 13 [Source:HGNC Symbol;Acc:HGNC:22937] [ENSBTAT00000030343]	0	0.00813156	11.5949	0.0339212	46.294	4.17155
15931	A_73_P115286	PAPPA	ENSBTAT00000061502	ens|ENSBTAT00000061502|tc|TC401281	bt|chr8:107326136-107326195	3678	ens|pappalysin 1 [Source:HGNC Symbol;Acc:HGNC:8602] [ENSBTAT00000061502]	0	0.00231002	3.29388	0.00935703	12.77	4.05063
15832	A_73_P470093	GOLGA7B	NM_001076954	ref|NM_001076954|ens|ENSBTAT00000010654|gb|BC122697|tc|TC393220	bt|chr26:18871049-18871108	1825	ref|Bos taurus golgin A7 family member B (GOLGA7B), mRNA [NM_001076954]	0	0.00313576	4.47131	0.0126722	17.2944	4.0412
14620	A_73_120545	ACTL8	ENSBTAT00000008439	ens|ENSBTAT00000008439|gb|XM_606457|tc|TC489898|ref|XM_015460724	bt|chr2:135418697-135418638	986	ens|actin like 8 [Source:HGNC Symbol;Acc:HGNC:24018] [ENSBTAT00000008439]	0	0.0186922	26.6534	0.0752327	102.674	4.02482
10980	A_73_P124836	MRPL14	DV795588	gb|DV795588	bt|chr23:017645142-017645201	719	gb|Hw_loin_61_050825_D12 Bos taurus CF-24-HW loin cDNA library Bos taurus cDNA, mRNA sequence [DV795588]	0	0.00466308	6.64914	0.0187365	25.5707	4.01806
10422	A_73_P071891	SUCO	ENSBTAT00000046578	ens|ENSBTAT00000046578	bt|chr16:40972957-40973016	3739	ens|SUN domain containing ossification factor [Source:HGNC Symbol;Acc:HGNC:1240] [ENSBTAT00000046578]	0	0.0148425	21.164	0.0590964	80.652	3.98158
12930	A_73_P051321	MT4	NM_001114859	ref|NM_001114859|ens|ENSBTAT00000020072|gb|BC122856|tc|TC459611	bt|chr18:24163292-24163233	334	ref|Bos taurus metallothionein 4 (MT4), mRNA [NM_001114859]	0	0.00253394	3.61317	0.00957869	13.0725	3.78016
13704	A_73_P129251	TC488208	TC488208	tc|TC488208	bt|chr10:018652229-018652170	1426	tc|Rep: Dihydrofolate reductase region - Thermosipho melanesiensis (strain BI429 / DSM 12029), partial (8%) [TC488208]	0	0.0101274	14.4408	0.0382148	52.1537	3.7734
40510	A_73_P326961	PLP1	NM_174149	ref|NM_174149|ens|ENSBTAT00000009171|gb|BC103102|gb|BC133388	bt|chrX:57875555-57875614	269	ref|Bos taurus proteolipid protein 1 (PLP1), mRNA [NM_174149]	0	0.00926662	13.2134	0.0338224	46.1592	3.64992
40857	A_73_P116071	EPB41L5	ENSBTAT00000060969	ens|ENSBTAT00000060969|gb|AJ695667	bt|chr2:72308290-72308349	1825	ens|erythrocyte membrane protein band 4.1 like 5 [Source:HGNC Symbol;Acc:HGNC:19819] [ENSBTAT00000060969]	0	0.00291598	4.15793	0.0101781	13.8906	3.49046
40092	A_73_100953	DV885873	DV885873	gb|DV885873	bt|chr26:26012965-26012239	218	gb|LB0269.CR_J10 GC_BGC-26 Bos taurus cDNA clone IMAGE:8213100, mRNA sequence [DV885873]	0	0.00702379	10.0153	0.02432	33.1908	3.46252
39896	A_73_104341	HOMER2	NM_001075467	ref|NM_001075467|ens|ENSBTAT00000017648|gb|BC120170|tc|TC462937	bt|chr21:23577917-23577858	1811	ref|Bos taurus homer scaffolding protein 2 (HOMER2), mRNA [NM_001075467]	0	0.00484266	6.9052	0.0167516	22.8618	3.45918
10958	A_73_P459296	KIF3C	NM_001078155	ref|NM_001078155|ens|ENSBTAT00000025475|gb|BC126505|tc|TC391483	bt|chr11:73452137-73452196	916	ref|Bos taurus kinesin family member 3C (KIF3C), mRNA [NM_001078155]	0	0.00980439	13.9802	0.0338601	46.2106	3.45356
11759	A_73_P042651	HPCAL4	NM_001099382	ref|NM_001099382|ens|ENSBTAT00000019321|gb|BC142524|gb|BC146264	bt|chr3:106987928-106987987	4297	ref|Bos taurus hippocalcin like 4 (HPCAL4), mRNA [NM_001099382]	0	0.00284748	4.06026	0.0093729	12.7917	3.29164
11573	A_73_111919	PRSS57	NM_001302942	ref|NM_001302942|ens|ENSBTAT00000039232|gb|XM_593377|tc|TC445985	bt|chr7:44904353-44904294	724	ref|Bos taurus protease, serine 57 (PRSS57), mRNA [NM_001302942]	0	0.0104889	14.9562	0.0344961	47.0787	3.28882
11158	A_73_P032093	MGC148328	NM_001080346	ref|NM_001080346|ens|ENSBTAT00000064560|gb|BC126791|gb|EH124814	bt|chrX:29091881-29091940	485	ref|Bos taurus uncharacterized LOC783058 (MGC148328), mRNA [NM_001080346]	0	0.00444901	6.3439	0.0145689	19.883	3.27465
13502	A_73_P457866	ENSBTAT00000061624	ENSBTAT00000061624	ens|ENSBTAT00000061624|tc|TC483284	bt|chr25:25519714-25519773	1654	ens|KIAA0556 [Source:HGNC Symbol;Acc:HGNC:29068] [ENSBTAT00000061624]	0	0.0174445	24.8743	0.0557338	76.0628	3.19492
11014	A_73_P474528	ELN	NM_175772	ref|NM_175772|ens|ENSBTAT00000057593|gb|BC149367|gb|J02717	bt|chr25:33800278-33799646	1278	ref|Bos taurus elastin (ELN), mRNA [NM_175772]	0	0.0108863	15.5229	0.0347769	47.4619	3.19455
39620	A_73_P073736	LOC789275	ENSBTAT00000024940	ens|ENSBTAT00000024940|tc|NP9568253|ref|XM_003582379|ref|XM_003586248	bt|chr7:8068224-8068283	518	tc|GB|XM_602886.2|XP_602886.2 similar to LOC508140 [NP9568253]	0	0.0083632	11.9252	0.026461	36.1127	3.16398
13949	A_73_104017	TC409018	TC409018	tc|TC409018|tc|TC398604|ref|XM_001251664|ref|XM_002689935	bt|chr8:104112039-104111980	732	tc|Rep: FK506 binding protein 15, 133kDa - Canis familiaris, partial (5%) [TC409018]	0	0.00614445	8.76144	0.0194292	26.5161	3.16207
41002	A_73_P435576	APOA1	NM_174242	ref|NM_174242|ens|ENSBTAT00000002914|gb|M35870|gb|BC140619	bt|chr15:27933559-27933500	146	ref|Bos taurus apolipoprotein A1 (APOA1), mRNA [NM_174242]	0	0.00570668	8.13721	0.0176957	24.1502	3.10087
40635	A_73_P061156	KIRREL3	NM_001078085	ref|NM_001078085|ens|ENSBTAT00000053787|gb|BC126490|tc|TC392889	bt|chr29:30137759-30137700	1589	ref|Bos taurus kin of IRRE like 3 (Drosophila) (KIRREL3), mRNA [NM_001078085]	0	0.00732775	10.4487	0.022217	30.3207	3.0319
16651	A_73_P112606	SYNGAP1	NM_001205466	ref|NM_001205466|ens|ENSBTAT00000027936|ref|XM_005223277|ref|XM_015459735	bt|chr23:7552415-7552474	668	ref|Bos taurus synaptic Ras GTPase activating protein 1 (SYNGAP1), mRNA [NM_001205466]	0	0.00417303	5.95037	0.0126258	17.2311	3.02558
41078	A_73_101971	PRKCE	NM_001111120	ref|NM_001111120|ens|ENSBTAT00000027471|tc|TC398005|ref|XM_010809921	bt|chr11:28385050-28437440	1724	ref|Bos taurus protein kinase C epsilon (PRKCE), mRNA [NM_001111120]	0	0.00359736	5.12952	0.0108671	14.831	3.02087
13157	A_73_P112026	MOGAT2	NM_001001154	ref|NM_001001154|ens|ENSBTAT00000020082|gb|AJ519786|tc|TC418810	bt|chr15:55811945-55811886	481	ref|Bos taurus monoacylglycerol O-acyltransferase 2 (MOGAT2), mRNA [NM_001001154]	0	0.00323691	4.61555	0.00962661	13.1379	2.97401
10618	A_73_P167207	ENSBTAT00000010779	ENSBTAT00000010779	ens|ENSBTAT00000010779|ens|ENSBTAT00000064901|ens|ENSBTAT00000063100|gb|CO260504	bt|chr15:40918623-40918564	1945	ens|MICAL C-terminal like [Source:HGNC Symbol;Acc:HGNC:25933] [ENSBTAT00000010779]	0	0.0086119	12.2798	0.025501	34.8025	2.96113
33667	A_73_P182982	DT846270	DT846270	gb|DT846270	bt|chr13:61693263-61693322	789	gb|LB00472.CR_I05 GC_BGC-04 Bos taurus cDNA clone IMAGE:8054959, mRNA sequence [DT846270]	0	0.0168931	24.0881	0.0494351	67.4667	2.92634
40111	A_73_106683	REG3G	NM_001024534	ref|NM_001024534|ens|ENSBTAT00000009389|gb|AY911371|gb|BC102114	bt|chr11:56529825-56529884	206	ref|Bos taurus regenerating islet-derived 3 gamma (REG3G), mRNA [NM_001024534]	0	0.0219719	31.3299	0.0638888	87.1923	2.90775
42541	A_73_P076041	ENSBTAT00000061233	ENSBTAT00000061233	ens|ENSBTAT00000061233|ens|ENSBTAT00000003775|tc|TC398758	bt|chr15:54264072-54264013	5274	ens|C2 calcium dependent domain containing 3 [Source:HGNC Symbol;Acc:HGNC:24564] [ENSBTAT00000061233]	0	0.00799739	11.4036	0.0227909	31.1039	2.84979
12561	A_73_P146821	DN845144	DN845144	gb|DN845144	bt|chr18:65391136-65391077	280	gb|KECB22-201.g-T7 NVH bovine early embryo cDNA library KECB Bos taurus cDNA 3', mRNA sequence [DN845144]	0	0.00427261	6.09236	0.0120241	16.4098	2.81422
22612	A_73_119916	TSSK4	NM_001191345	ref|NM_001191345|ens|ENSBTAT00000047143|tc|TC426165|ref|XM_015473045	bt|chr10:20787097-20787038	1065	ref|Bos taurus testis specific serine kinase 4 (TSSK4), mRNA [NM_001191345]	0	0.00496524	7.07999	0.0137678	18.7896	2.77284
41676	A_73_P086091	ENSBTAT00000057275	ENSBTAT00000057275	ens|ENSBTAT00000057275|ens|ENSBTAT00000004780	bt|chr8:27993140-27993199	2395	ens|basonuclin 2 [Source:HGNC Symbol;Acc:HGNC:30988] [ENSBTAT00000057275]	0	0.00498156	7.10326	0.0136742	18.6618	2.74496
41580	A_73_108251	EPB41L3	NM_001206169	ref|NM_001206169|ens|ENSBTAT00000061281|tc|TC425949|tc|TC435262	bt|chr24:39312108-39312049	3751	ref|Bos taurus erythrocyte membrane protein band 4.1 like 3 (EPB41L3), mRNA [NM_001206169]	0	0.00516854	7.36987	0.0140094	19.1194	2.71052
41844	A_73_P108911	LEPR	NM_001012285	ref|NM_001012285|ens|ENSBTAT00000043464|ens|ENSBTAT00000007764|gb|U83512	bt|chr3:80140465-80140406	376	ref|Bos taurus leptin receptor (LEPR), mRNA [NM_001012285]	0	0.00512499	7.30778	0.0138324	18.8778	2.69901
15729	A_73_108567	TC433697	TC433697	tc|TC433697	bt|chrX:39709769-39709828	842	tc|Rep: Isoform ZA of Q64568 - Rattus norvegicus (Rat), partial (21%) [TC433697]	0	0.00668888	9.53774	0.0179658	24.5188	2.68591
39330	A_73_P093211	PDE4B	NM_001102546	ref|NM_001102546|ens|ENSBTAT00000011390|ens|ENSBTAT00000054382|gb|BC133342	bt|chr3:79286999-79286940	2144	ref|Bos taurus phosphodiesterase 4B (PDE4B), mRNA [NM_001102546]	0	0.00457871	6.52883	0.012182	16.6254	2.66058
15642	A_73_P102686	SFTPA1	NM_001077838	ref|NM_001077838|ens|ENSBTAT00000031298|gb|AY486457|gb|BC123546	bt|chr28:35853356-35852561	348	ref|Bos taurus surfactant protein A1 (SFTPA1), mRNA [NM_001077838]	0	0.00353331	5.03818	0.00934559	12.7544	2.645
13618	A_73_P469738	HTR2B	NM_001205448	ref|NM_001205448|ens|ENSBTAT00000052796|gb|DV836083|tc|TC445085	bt|chr2:119709908-119709849	404	ref|Bos taurus 5-hydroxytryptamine receptor 2B (HTR2B), mRNA [NM_001205448]	0	0.00746091	10.6386	0.0196754	26.8521	2.63713
39027	A_73_117605	NEUROD4	ENSBTAT00000007397	ens|ENSBTAT00000007397|tc|NP9572298	bt|chr5:60225927-60225868	903	ens|neuronal differentiation 4 [Source:HGNC Symbol;Acc:HGNC:13802] [ENSBTAT00000007397]	0	0.00667606	9.51947	0.0175391	23.9365	2.62716
39599	A_73_P205282	TC471055	TC471055	tc|TC471055	bt|chr25:36111379-36111438	5469	tc|Rep: Uncharacterized protein At4g01985.1 - Arabidopsis thaliana (Mouse-ear cress), partial (37%) [TC471055]	0	0.00759439	10.8289	0.0198978	27.1556	2.62007
40958	A_73_P422051	MPDZ	NM_001192891	ref|NM_001192891|ens|ENSBTAT00000061015|tc|TC472730|ref|XM_010807813	bt|chr8:31193154-31193213	2306	ref|Bos taurus multiple PDZ domain crumbs cell polarity complex component (MPDZ), mRNA [NM_001192891]	0	0.00526605	7.50891	0.0136482	18.6263	2.59173
21934	A_73_P257221	UBR4	NM_001205792	ref|NM_001205792|ens|ENSBTAT00000020277|ens|ENSBTAT00000063469|tc|TC399332	bt|chr2:134126959-134128180	9553	ref|Bos taurus ubiquitin protein ligase E3 component n-recognin 4 (UBR4), mRNA [NM_001205792]	0	0.00399133	5.69128	0.0102266	13.9568	2.56221
17559	A_73_P314311	LIFR	NM_001192263	ref|NM_001192263|ens|ENSBTAT00000013754|tc|TC433354	bt|chr20:35966536-35966595	3165	ref|Bos taurus leukemia inhibitory factor receptor alpha (LIFR), mRNA [NM_001192263]	0	0.00346921	4.94679	0.00881119	12.0251	2.53982
13901	A_73_114305	EMID1	NM_001278654	ref|NM_001278654|tc|TC455327	bt|chr17:70678973-70683148	1317	ref|Bos taurus EMI domain containing 1 (EMID1), transcript variant 2, mRNA [NM_001278654]	0	0.00692493	9.87434	0.0175654	23.9724	2.53654
34686	A_73_P347561	MED12	NM_001205878	ref|NM_001205878|ens|ENSBTAT00000065972|ens|ENSBTAT00000063218|tc|TC427940	bt|chrX:84800741-84800582	3537	ref|Bos taurus mediator complex subunit 12 (MED12), mRNA [NM_001205878]	0	0.00446848	6.37165	0.0113322	15.4656	2.53602
16082	A_73_P086491	ANKS6	ENSBTAT00000006765	ens|ENSBTAT00000006765|tc|TC447211	bt|chr8:64244237-64244178	2960	ens|ankyrin repeat and sterile alpha motif domain containing 6 [Source:HGNC Symbol;Acc:HGNC:26724] [ENSBTAT00000006765]	0	0.00591397	8.43279	0.014926	20.3702	2.52385
15898	A_73_108967	TC394969	TC394969	tc|TC394969	bt|chr24:55054777-55054718	3455	tc|Rep: Transcription factor 4 - Bos taurus (Bovine), complete [TC394969]	0	0.0292155	41.6587	0.0737009	100.583	2.52266
9241	A_73_P413111	C8H9orf152	NM_001206177	ref|NM_001206177|ens|ENSBTAT00000004199|tc|TC435299|tc|TC434002	bt|chr8:101433723-101433664	230	ref|Bos taurus chromosome 8 open reading frame, human C9orf152 (C8H9orf152), mRNA [NM_001206177]	0	0.00545014	7.77141	0.0136878	18.6804	2.51145
9930	A_73_100083	LOC101904855	XR_001494234	ref|XR_001494234|ref|XR_001498614|ref|XR_001494235|ref|XR_001498615	bt|chr18:62006510-62006451	1569	ref|PREDICTED: Bos taurus uncharacterized LOC101904855 (LOC101904855), transcript variant X1, ncRNA [XR_001494234]	0	0.0178489	25.451	0.0444812	60.7058	2.4921
11822	A_73_113526	GK2	NM_001256551	ref|NM_001256551|ens|ENSBTAT00000046644|tc|TC413338	bt|chr6:95883036-95882977	1558	ref|Bos taurus glycerol kinase 2 (GK2), mRNA [NM_001256551]	0	0.0132771	18.932	0.0330234	45.0688	2.48725
11234	A_73_P267641	ENTPD8	NM_001077927	ref|NM_001077927|ens|ENSBTAT00000016080|gb|BC126637|tc|TC393978	bt|chr11:105700630-105700780	707	ref|Bos taurus ectonucleoside triphosphate diphosphohydrolase 8 (ENTPD8), mRNA [NM_001077927]	0	0.0148868	21.2272	0.0368286	50.262	2.47391
12108	A_73_P100541	GHSR	NM_001143736	ref|NM_001143736|ens|ENSBTAT00000014446|gb|AB236906|gb|AB236903	bt|chr1:95799102-95799161	1068	ref|Bos taurus growth hormone secretagogue receptor (GHSR), mRNA [NM_001143736]	0	0.00362645	5.17099	0.00884476	12.0709	2.43896
15917	A_73_P075686	OR52D1	ENSBTAT00000023466	ens|ENSBTAT00000023466|ref|XM_001255397|ref|XM_002693210	bt|chr15:48738795-48738736	629	ref|PREDICTED: Bos taurus olfactory receptor, family 52, subfamily D, member 1 (OR52D1), mRNA [XM_001255397]	0	0.00711553	10.1461	0.0173364	23.6599	2.43641
12809	A_73_P034146	KCND1	NM_001024553	ref|NM_001024553|ens|ENSBTAT00000011882|gb|AY989810|tc|TC462202	bt|chrX:92152465-92152406	1152	ref|Bos taurus potassium voltage-gated channel subfamily D member 1 (KCND1), mRNA [NM_001024553]	0	0.0127346	18.1583	0.0301497	41.1469	2.36755
32902	A_73_P091436	GDF3	ENSBTAT00000031546	ens|ENSBTAT00000031546|ens|ENSBTAT00000016144|gb|XM_001254180|tc|TC480712	bt|chr5:101751268-101751209	1035	gb|PREDICTED: Bos taurus growth differentiation factor 3 (GDF3), mRNA [XM_001254180]	0	0.00449242	6.40579	0.0104359	14.2424	2.32301
16434	A_73_P103616	LOC782599	BC109934	gb|BC109934|tc|TC400301|ref|XM_015459495|ref|XM_015468698	bt|chr22:16353250-16353191	806	tc|Rep: Predicted protein - Monosiga brevicollis MX1, partial (3%) [TC400301]	0	0.0415446	59.2388	0.0957218	130.637	2.30408
40095	A_73_115301	EXD1	ENSBTAT00000011011	ens|ENSBTAT00000011011|ref|XM_010809218|ref|XM_010810198	bt|chr10:36794004-36793945	1661	ens|exonuclease 3'-5' domain containing 1 [Source:HGNC Symbol;Acc:HGNC:28507] [ENSBTAT00000011011]	0	0.00498211	7.10405	0.0114348	15.6057	2.29517
13306	A_73_P414831	ECM1	NM_001099706	ref|NM_001099706|ens|ENSBTAT00000004959|gb|BC142235|gb|BG690036	bt|chr3:20231039-20230980	562	ref|Bos taurus extracellular matrix protein 1 (ECM1), mRNA [NM_001099706]	0	0.0506957	72.2875	0.116234	158.631	2.29278
14687	A_73_P153211	TC479923	TC479923	tc|TC479923	bt|chr2:44493114-44493173	1325	tc|Rep: Transmembrane protein 78 - Homo sapiens (Human), partial (21%) [TC479923]	0	0.0860917	122.759	0.193819	264.515	2.25131
15902	A_73_P141706	TC458984	TC458984	tc|TC458984|ref|XM_002692923|ref|XM_602528|ref|XM_005194555	bt|chr15:1894380-1894439	831	tc|Rep: Lipoate--protein ligase B - Mannheimia haemolytica PHL213, partial (7%) [TC458984]	0	0.00618476	8.81892	0.0139093	18.9828	2.24897
39632	A_73_P336116	SENP7	NM_001101888	ref|NM_001101888|ens|ENSBTAT00000022522|gb|BC151590|tc|TC391510	bt|chr1:46196462-46196403	2294	ref|Bos taurus SUMO1/sentrin specific peptidase 7 (SENP7), mRNA [NM_001101888]	0	0.0323205	46.0862	0.0724406	98.8634	2.24132
14769	A_73_P449291	LDB3	NM_001035416	ref|NM_001035416|ens|ENSBTAT00000024904|gb|BC103439|tc|TC480654	bt|chr28:41686754-41686813	1153	ref|Bos taurus LIM domain binding 3 (LDB3), mRNA [NM_001035416]	0	0.00859311	12.253	0.0191144	26.0864	2.22438
22782	A_73_P184462	DV816358	DV816358	gb|DV816358	bt|chr21:45390614-45390673	515	gb|LB01719.CR_I09 GC_BGC-17 Bos taurus cDNA clone IMAGE:8094899, mRNA sequence [DV816358]	0	0.00666778	9.50766	0.0147792	20.1699	2.2165
16147	A_73_P030466	LOC100196900	NM_001143748	ref|NM_001143748|ens|ENSBTAT00000064458|gb|FJ357708|tc|TC464544	bt|chr13:74517825-74517884	912	ref|Bos taurus uncharacterized LOC100196900 (LOC100196900), mRNA [NM_001143748]	0	0.123254	175.75	0.272948	372.506	2.21451
17315	A_73_103046	NPAS2	NM_001083763	ref|NM_001083763|gb|BC134580|tc|TC391830	bt|chr11:6000875-6000934	2865	ref|Bos taurus neuronal PAS domain protein 2 (NPAS2), mRNA [NM_001083763]	0	0.00577997	8.24172	0.0127884	17.4529	2.21253
21409	A_73_P462956	STEAP3	NM_001304338	ref|NM_001304338|ens|ENSBTAT00000009356|gb|XM_580320|tc|TC412244	bt|chr2:71405480-71405539	318	ref|Bos taurus STEAP3 metalloreductase (STEAP3), mRNA [NM_001304338]	0	0.00678769	9.67864	0.0148968	20.3305	2.19468
10872	A_73_P283836	AHSG	NM_173984	ref|NM_173984|ens|ENSBTAT00000000673|gb|X16577|gb|BC102633	bt|chr1:81202231-81202172	1365	ref|Bos taurus alpha 2-HS glycoprotein (AHSG), mRNA [NM_173984]	0	0.0192615	27.4652	0.0421847	57.5716	2.1901
41040	A_73_P351941	PRM2	NM_174157	ref|NM_174157|ens|ENSBTAT00000037464|gb|X16559|gb|BC109783	bt|chr25:9996299-9996240	234	ref|Bos taurus protamine 2 (PRM2), mRNA [NM_174157]	0	0.00588798	8.39573	0.0128438	17.5287	2.18137
13012	A_73_P368231	BICC1	ENSBTAT00000031361	ens|ENSBTAT00000031361|ref|XM_015469821	bt|chr28:14372641-14372838	1392	ens|BicC family RNA binding protein 1 [Source:HGNC Symbol;Acc:HGNC:19351] [ENSBTAT00000031361]	0	0.00742326	10.5849	0.016133	22.0175	2.1733
11065	A_73_101080	CDCA5	NM_001076270	ref|NM_001076270|ens|ENSBTAT00000045602|gb|BC110243|tc|TC395460	bt|chr29:43943804-43943745	1515	ref|Bos taurus cell division cycle associated 5 (CDCA5), mRNA [NM_001076270]	0	0.0204225	29.1207	0.0442837	60.4362	2.16838
44476	A_73_P111221	LRRIQ1	NM_001191135	ref|NM_001191135|ens|ENSBTAT00000040242|gb|BC149668|tc|TC418887	bt|chr5:14761028-14761087	542	ref|Bos taurus leucine-rich repeats and IQ motif containing 1 (LRRIQ1), mRNA [NM_001191135]	0	0.00728991	10.3948	0.0155629	21.2395	2.13485
15157	A_73_P448666	KERA	NM_173910	ref|NM_173910|ens|ENSBTAT00000019066|gb|U48360|gb|BC120375	bt|chr5:21001037-21000978	628	ref|Bos taurus keratocan (KERA), mRNA [NM_173910]	0	0.00454654	6.48296	0.00970369	13.2431	2.1343
25688	A_73_P038761	LIX1L	NM_001082475	ref|NM_001082475|ens|ENSBTAT00000011015|gb|BC133629|tc|TC409701	bt|chr3:21549885-21549944	2886	ref|Bos taurus limb and CNS expressed 1 like (LIX1L), mRNA [NM_001082475]	0	0.0612251	87.3015	0.130604	178.242	2.13318
14296	A_73_P339931	AMPD1	NM_001100349	ref|NM_001100349|ens|ENSBTAT00000015348|gb|BC149228|tc|TC393641	bt|chr3:28768363-28768422	2156	ref|Bos taurus adenosine monophosphate deaminase 1 (AMPD1), mRNA [NM_001100349]	0	0.00449838	6.41428	0.00956649	13.0559	2.12665
43632	A_73_P115020	SOWAHA	ENSBTAT00000004785	ens|ENSBTAT00000004785	bt|chr7:46024015-46024074	193	ens|sosondowah ankyrin repeat domain family member A [Source:HGNC Symbol;Acc:HGNC:27033] [ENSBTAT00000004785]	0	0.00685093	9.76881	0.014547	19.853	2.12336
17017	A_73_P367476	C1QTNF1	NM_001083409	ref|NM_001083409|ens|ENSBTAT00000008228|gb|BC133322|tc|TC393193	bt|chr19:53980109-53980050	617	ref|Bos taurus C1q and TNF related 1 (C1QTNF1), mRNA [NM_001083409]	0	0.00408484	5.82461	0.0085995	11.7362	2.10522
44186	A_73_P276312	TC411552	TC411552	tc|TC411552|ref|XM_001252760|ref|XM_002691609	bt|chr11:101708689-101708748	2894	tc|Rep: Taste receptor type 2 - Bos taurus (Bovine), partial (26%) [TC411552]	0	0.00732298	10.4419	0.0153524	20.9522	2.09646
41240	A_73_P036116	HSD17B2	NM_001075726	ref|NM_001075726|gb|DQ832186	bt|chr18:8707088-8723145	608	ref|Bos taurus hydroxysteroid 17-beta dehydrogenase 2 (HSD17B2), mRNA [NM_001075726]	0	0.0113201	16.1414	0.0236568	32.2857	2.08981
39601	A_73_P492658	LOC101907883	XM_015458128	ref|XM_015458128|ref|XM_015467455	bt|chr18:47345327-47345268	1598	ref|PREDICTED: Bos taurus zinc finger protein 383-like (LOC101907883), mRNA [XM_015458128]	0	0.0073277	10.4486	0.0153119	20.8969	2.08958
16613	A_73_P169817	ITIH4	NM_001015590	ref|NM_001015590|ens|ENSBTAT00000010330|gb|BT020702|gb|BC102561	bt|chr22:48616664-48616723	124	ref|Bos taurus inter-alpha-trypsin inhibitor heavy chain family member 4 (ITIH4), mRNA [NM_001015590]	0	0.025224	35.9672	0.052484	71.6277	2.08072
5270	A_73_121299	ADRB3	NM_174232	ref|NM_174232|ens|ENSBTAT00000023923|gb|BC116092|gb|X85961	bt|chr27:32912611-32912552	1872	ref|Bos taurus adrenoceptor beta 3 (ADRB3), mRNA [NM_174232]	0	0.00936504	13.3537	0.0193593	26.4206	2.06718
38593	A_73_108062	BOLA-DYB	NM_001012679	ref|NM_001012679|ens|ENSBTAT00000063954|gb|AJ580584|tc|TC397670	bt|chr23:7036978-7036919	948	ref|Bos taurus major histocompatibility complex, class II, DY beta (BOLA-DYB), mRNA [NM_001012679]	0	0.00598754	8.5377	0.0123757	16.8897	2.0669
13291	A_73_P086576	C8H8orf58	ENSBTAT00000007191	ens|ENSBTAT00000007191|ens|ENSBTAT00000066301|ref|XM_010798743|ref|XM_010808045	bt|chr8:70411924-70411983	1077	ref|PREDICTED: Bos taurus chromosome 8 open reading frame, human C8orf58 (C8H8orf58), mRNA [XM_010798743]	0	0.0911046	129.907	0.187983	256.55	2.06337
1970	A_73_P053131	ENSBTAT00000007484	ENSBTAT00000007484	ens|ENSBTAT00000007484|tc|NP9554958	bt|chr19:45085690-45087752	347	ens|DBF4 zinc finger B [Source:HGNC Symbol;Acc:HGNC:17883] [ENSBTAT00000007484]	0	0.00478366	6.82107	0.00982931	13.4146	2.05477
40055	A_73_P165232	DY217969	DY217969	gb|DY217969|tc|TC469908|ref|XR_228378|ref|XR_238184	bt|chr17:69217302-69217243	459	gb|001012BMPA017740HT BMPA Bos taurus cDNA, mRNA sequence [DY217969]	0	0.00785028	11.1938	0.015887	21.6818	2.02375
32998	A_73_108246	DMRTA2	NM_001103281	ref|NM_001103281|ens|ENSBTAT00000013742|gb|BC149711|tc|TC393929	bt|chr3:96456663-96456966	2106	ref|Bos taurus DMRT like family A2 (DMRTA2), mRNA [NM_001103281]	0	0.0101618	14.4899	0.0205134	27.9957	2.01867
16057	A_73_115318	TC413862	TC413862	tc|TC413862	bt|chr10:30035994-30035935	2565	tc|Rep: Taste receptor type 2 - Bos taurus (Bovine), partial (11%) [TC413862]	0	0.00470735	6.71226	0.00944866	12.8951	2.00721
11235	A_73_P048466	NXF3	NM_001078052	ref|NM_001078052|ens|ENSBTAT00000049294|ens|ENSBTAT00000046525|ens|ENSBTAT00000030458	bt|chrX:56389449-56367459	1620	ref|Bos taurus nuclear RNA export factor 3 (NXF3), mRNA [NM_001078052]	0	0.00724761	10.3344	0.0145427	19.8471	2.00654
40048	A_73_P164307	ATP5E	EE361184	gb|EE361184|tc|TC435824|tc|TC442417	bt|chr13:57868497-57868556	440	gb|LB02977.CR_L11 GC_BGC-29 Bos taurus cDNA clone IMAGE:8481757, mRNA sequence [EE361184]	0	0.0109162	15.5655	0.0218667	29.8426	2.00314
