# Supplementary material for: Transcriptome Analysis of The Inflammatory Responses of Bovine Mammary Epithelial Cells: Exploring Immunomodulatory Target Genes for Bovine Mastitis
Source: Pathogens. 2020 Mar 9;9(3):200. doi: 10.3390/pathogens9030200 (PMC7157600; doi:10.3390/pathogens9030200)
Supplement: Supplementary file 1 [file pathogens-09-00200-s001.zip › Supplementary materials/TableS1.DEGs_cont_vs_LPS.xlsx]

## Sheet: LPSで2倍以上アップ
									cont		LPS
FeatureNum	ProbeName	GeneName	SystematicName	accessions	chr_coord	Start	Description	ControlType	Normalized	Raw	Normalized	Raw	FoldChange
13296	A_73_P072301	TNN	NM_001205841	ref|NM_001205841|ens|ENSBTAT00000020785|ens|ENSBTAT00000065272|tc|TC429998	bt|chr16:57847606-57847665	3869	ref|Bos taurus tenascin N (TNN), mRNA [NM_001205841]	0	0.00172799	2.46396	0.0733151	99.1909	42.4279
10013	A_73_117013	SH3BGR	NM_001243326	ref|NM_001243326|ens|ENSBTAT00000036848|gb|BC114779|tc|TC406537	bt|chr1:141100907-141100966	1149	ref|Bos taurus SH3 domain binding glutamate rich protein (SH3BGR), mRNA [NM_001243326]	0	0.00207334	2.9564	0.0763103	103.243	36.8054
15361	A_73_P059236	ADAMTS14	NM_001192247	ref|NM_001192247|ens|ENSBTAT00000028224|tc|TC474439	bt|chr28:27077875-27079667	3165	ref|Bos taurus ADAM metallopeptidase with thrombospondin type 1 motif, 14 (ADAMTS14), mRNA [NM_001192247]	0	0.00180322	2.57123	0.0645367	87.3142	35.7897
16763	A_73_116388	TRIML1	NM_001205868	ref|NM_001205868|ens|ENSBTAT00000011393|tc|NP9559303	bt|chr27:16740167-16740226	1213	ref|Bos taurus tripartite motif family like 1 (TRIML1), mRNA [NM_001205868]	0	0.00171711	2.44844	0.0579964	78.4656	33.7757
13815	A_73_P052631	NP13364895	NP13364895	tc|NP13364895	unmapped	903	tc|GB|XM_001790578.1|XP_001790630.1 similar to F17A9.5 [NP13364895]	0	0.00173824	2.47858	0.0583807	78.9855	33.5861
5095	A_73_P113856	NCALD	NM_174398	ref|NM_174398|ens|ENSBTAT00000038591|gb|BT029820|gb|BC122588	bt|chr14:64875288-64875347	153	ref|Bos taurus neurocalcin delta (NCALD), mRNA [NM_174398]	0	0.00224179	3.19659	0.0710329	96.1031	31.6859
40008	A_73_P439456	ZFYVE26	NM_001205789	ref|NM_001205789|ens|ENSBTAT00000043260|tc|TC402023|ref|XM_015473230	bt|chr10:80220226-80220073	3207	ref|Bos taurus zinc finger FYVE-type containing 26 (ZFYVE26), mRNA [NM_001205789]	0	0.00207113	2.95325	0.0640394	86.6414	30.92
12222	A_73_111306	CLEC1B	NM_001281914	ref|NM_001281914|ens|ENSBTAT00000053034|ens|ENSBTAT00000030538|gb|HQ738491	bt|chr5:100346589-100346530	601	ref|Bos taurus C-type lectin domain family 1 member B (CLEC1B), mRNA [NM_001281914]	0	0.00217909	3.10719	0.0648042	87.6761	29.7391
13381	A_73_P303946	MAP3K8	NM_001099071	ref|NM_001099071|ens|ENSBTAT00000015413|gb|BC142398|tc|TC432735	bt|chr13:35617612-35622633	931	ref|Bos taurus mitogen-activated protein kinase kinase kinase 8 (MAP3K8), mRNA [NM_001099071]	0	0.00172591	2.46099	0.047469	64.2226	27.5037
15195	A_73_107951	TC404601	TC404601	tc|TC404601|ref|XM_869576|ref|XM_002685217	bt|chr2:5251520-5251579	2083	tc|Rep: cytochrome P450, family 27, subfamily C, polypeptide 1 - Canis familiaris, complete [TC404601]	0	0.00184144	2.62573	0.0436868	59.1055	23.7243
15515	A_73_P133776	EE891418	EE891418	gb|EE891418	bt|chr18:59596337-59596396	663	gb|A74471A FFB Bos taurus cDNA clone A7447 3', mRNA sequence [EE891418]	0	0.00168893	2.40827	0.0400571	54.1947	23.7174
16173	A_73_P067056	ADGRG3	ENSBTAT00000008168	ens|ENSBTAT00000008168|ens|ENSBTAT00000064892|tc|NP13360346	bt|chr18:25749364-25749423	1092	ens|adhesion G protein-coupled receptor G3 [Source:HGNC Symbol;Acc:HGNC:13728] [ENSBTAT00000008168]	0	0.00169554	2.41768	0.0393128	53.1878	23.1861
24740	A_73_P073981	RASSF2	NM_174593	ref|NM_174593|ens|ENSBTAT00000023060|gb|AF277231|tc|TC394952	bt|chr13:47495174-47493955	861	ref|Bos taurus Ras association domain family member 2 (RASSF2), mRNA [NM_174593]	0	0.00184262	2.62741	0.0382507	51.7509	20.7589
39199	A_73_P043326	CXCL9	NM_001113172	ref|NM_001113172|ens|ENSBTAT00000002257|gb|EU276061|tc|TC469350	bt|chr6:92600240-92600181	350	ref|Bos taurus C-X-C motif chemokine ligand 9 (CXCL9), mRNA [NM_001113172]	0	0.0022715	3.23895	0.0470245	63.6212	20.702
15733	A_73_P268611	HS3ST2	NM_001205994	ref|NM_001205994|tc|TC407232|tc|TC400560	bt|chr25:20800980-20801037	1949	ref|Bos taurus heparan sulfate-glucosamine 3-sulfotransferase 2 (HS3ST2), mRNA [NM_001205994]	0	0.00181206	2.58383	0.0374615	50.6831	20.6734
14780	A_73_P205572	NP9558212	NP9558212	tc|NP9558212	bt|chr22:1586435-1586376	2445	tc|GB|XM_600615.3|XP_600615.3 hypothetical protein [NP9558212]	0	0.00191376	2.72885	0.0384762	52.056	20.1051
14270	A_73_119979	SLC24A2	NM_001144094	ref|NM_001144094|ens|ENSBTAT00000061324	bt|chr8:24771404-24774219	1586	ref|Bos taurus solute carrier family 24 member 2 (SLC24A2), mRNA [NM_001144094]	0	0.00213245	3.04069	0.0393527	53.2417	18.4542
14610	A_73_101913	TLR9	NM_183081	ref|NM_183081|ens|ENSBTAT00000024223|gb|AY859726|gb|AJ509825	bt|chr22:49233820-49233879	3135	ref|Bos taurus toll like receptor 9 (TLR9), mRNA [NM_183081]	0	0.00191923	2.73664	0.0353155	47.7797	18.4009
15013	A_73_P168292	LOC782922	NM_001166224	ref|NM_001166224|ens|ENSBTAT00000024086|gb|M86544|gb|J03570	bt|chr13:44064852-44064793	1014	ref|Bos taurus prostaglandin F synthetase II-like (LOC782922), mRNA [NM_001166224]	0	0.00281276	4.01074	0.0476767	64.5036	16.9502
10033	A_73_P460511	APOL3	NM_001100297	ref|NM_001100297|ens|ENSBTAT00000044682|gb|BC149962|tc|TC392538	bt|chr5:74985096-74985155	1276	ref|Bos taurus apolipoprotein L, 3 (APOL3), mRNA [NM_001100297]	0	0.00356133	5.07813	0.0603329	81.6267	16.9411
14177	A_73_P050566	IL7	NM_173924	ref|NM_173924|ens|ENSBTAT00000021659|gb|AF348422|gb|EU276072	bt|chr14:44101325-44097892	448	ref|Bos taurus interleukin 7 (IL7), mRNA [NM_173924]	0	0.00189142	2.697	0.0315717	42.7145	16.692
15531	A_73_120588	COLEC10	NM_001205713	ref|NM_001205713|ens|ENSBTAT00000023054|tc|TC430907	bt|chr14:47263741-47263682	754	ref|Bos taurus collectin subfamily member 10 (COLEC10), mRNA [NM_001205713]	0	0.0017978	2.56351	0.029597	40.0429	16.4629
39369	A_73_P053736	LOC785149	ENSBTAT00000063797	ens|ENSBTAT00000063797|tc|TC398217|ref|XM_002689153|ref|XM_003585483	bt|chr7:44464621-44464565	862	tc|Rep: Olfactory receptor - Canis familiaris, partial (86%) [TC398217]	0	0.00227854	3.249	0.0369641	50.0102	16.2227
10374	A_73_P054276	LOC788465	ENSBTAT00000053063	ens|ENSBTAT00000053063|tc|NP13363431|ref|XM_010800694|ref|XM_015463036	bt|chr4:61190943-61191002	414	tc|GB|XM_001251179.2|XP_001251180.2 similar to Melanoma antigen family B, 4 [NP13363431]	0	0.00225277	3.21225	0.0348992	47.2165	15.4917
15684	A_73_P471763	PON3	NM_001075479	ref|NM_001075479|ens|ENSBTAT00000049076|gb|BC116035|tc|TC487629	bt|chr4:12444931-12444872	818	ref|Bos taurus paraoxonase 3 (PON3), mRNA [NM_001075479]	0	0.00168056	2.39634	0.0259605	35.123	15.4475
8248	A_73_P060826	SAA3	NM_181016	ref|NM_181016|ref|NM_001242573|ref|NM_001075260|ens|ENSBTAT00000030328	bt|chr29:26668106-26668047	484	ref|Bos taurus serum amyloid A 3 (SAA3), mRNA [NM_181016]	0	0.00333183	4.75088	0.048437	65.5322	14.5377
11170	A_73_113811	TC407116	TC407116	tc|TC407116|tc|TC476010|ref|XM_005204165|ref|XM_005204166	bt|chr3:31690129-31690188	1615	ref|PREDICTED: Bos taurus potassium channel, voltage gated Shal related subfamily D, member 3 (KCND3), transcript variant X1, mRNA [XM_005204165]	0	0.00179765	2.56328	0.0258428	34.9637	14.3759
15769	A_73_P476903	PAN2	NM_001079610	ref|NM_001079610|ens|ENSBTAT00000061314|tc|TC442266|tc|TC398805	bt|chr5:57347132-57347191	2067	ref|Bos taurus PAN2 poly(A) specific ribonuclease subunit (PAN2), mRNA [NM_001079610]	0	0.00209728	2.99053	0.0294907	39.8991	14.0614
13578	A_73_120715	CLCN1	NM_001143871	ref|NM_001143871|ens|ENSBTAT00000012099|tc|TC444004|ref|XM_015470764	bt|chr4:107541403-107541650	1433	ref|Bos taurus chloride voltage-gated channel 1 (CLCN1), mRNA [NM_001143871]	0	0.00188574	2.68889	0.0244787	33.1182	12.981
39883	A_73_P239305	LOC616782	XM_010819260	ref|XM_010819260|ref|XM_015469302|ref|XM_015460296|ref|XM_015469304	bt|chr25:10127283-10124824	6223	ref|PREDICTED: Bos taurus uncharacterized LOC616782 (LOC616782), transcript variant X3, mRNA [XM_010819260]	0	0.00227785	3.248	0.0269594	36.4744	11.8355
20108	A_73_110703	SAA3	NM_181016	ref|NM_181016|ens|ENSBTAT00000030328|gb|AF540564|gb|BC108181	bt|chr29:26668132-26668073	458	ref|Bos taurus serum amyloid A 3 (SAA3), mRNA [NM_181016]	0	0.00227413	3.24271	0.0268512	36.3281	11.8072
15563	A_73_118912	XM_583222	XM_583222	gb|XM_583222|tc|TC429174|ref|XM_010814875|ref|XM_010826988	bt|chr18:46752715-46752774	2589	gb|PREDICTED: Bos taurus kin of IRRE like 2 (Drosophila) (KIRREL2), mRNA [XM_583222]	0	0.00181437	2.58712	0.0201526	27.2653	11.1073
14373	A_73_P035161	NWD1	NM_001102210	ref|NM_001102210|ens|ENSBTAT00000012281|gb|BC151394|tc|TC391430	bt|chr7:6160065-6160006	5872	ref|Bos taurus NACHT and WD repeat domain containing 1 (NWD1), mRNA [NM_001102210]	0	0.00183245	2.61291	0.0197846	26.7673	10.7968
15685	A_73_P068431	TC447690	TC447690	tc|TC447690|ref|XM_015467791|ref|XM_015467792|ref|XM_015467793	bt|chr18:62448147-62448088	415	tc|Rep: WAS protein family, member 2 - Rattus norvegicus (Rat), partial (8%) [TC447690]	0	0.0041306	5.88987	0.044094	59.6565	10.675
3262	A_73_P103046	M-SAA3.2	NM_001242573	ref|NM_001242573|gb|AY943216|gb|BC149544|gb|BC109787	bt|chr29:26759492-26759551	517	ref|Bos taurus mammary serum amyloid A3.2 (M-SAA3.2), mRNA [NM_001242573]	0	0.00210188	2.99709	0.0222728	30.1337	10.5966
10544	A_73_P408726	ENSBTAT00000005521	ENSBTAT00000005521	ens|ENSBTAT00000005521|gb|EV607240|tc|TC427636	bt|chr29:48894913-48891611	567	gb|LB004137.CR_D19 GC_BGC-04 Bos taurus cDNA clone IMAGE:0 5', mRNA sequence [EV607240]	0	0.00193592	2.76045	0.0203862	27.5813	10.5305
9524	A_73_P259151	MS4A18	NM_001101992	ref|NM_001101992|ens|ENSBTAT00000047112|gb|BC149291|tc|TC417710	bt|chr29:37673113-37673172	474	ref|Bos taurus membrane spanning 4-domains A18 (MS4A18), mRNA [NM_001101992]	0	0.00195668	2.79005	0.0175106	23.6908	8.94915
14288	A_73_111190	CTXN3	NM_001105486	ref|NM_001105486|ens|ENSBTAT00000044060|gb|BC149277|tc|TC396057	bt|chr7:27503170-27503229	1216	ref|Bos taurus cortexin 3 (CTXN3), mRNA [NM_001105486]	0	0.00183779	2.62053	0.0164346	22.235	8.94258
16848	A_73_P034126	RBP3	NM_174164	ref|NM_174164|ens|ENSBTAT00000006585	bt|chr28:42594782-42594723	3451	ref|Bos taurus retinol binding protein 3 (RBP3), mRNA [NM_174164]	0	0.00172034	2.45304	0.0151774	20.5341	8.82236
8564	A_73_P042751	SNTN	NM_001078138	ref|NM_001078138|ens|ENSBTAT00000017319|gb|BC120476|tc|TC445947	bt|chr22:37867812-37867753	391	ref|Bos taurus sentan, cilia apical structure protein (SNTN), mRNA [NM_001078138]	0	0.00211036	3.00919	0.0184426	24.9517	8.73908
15191	A_73_P101296	PAG2	NM_176614	ref|NM_176614|ens|ENSBTAT00000016233|ens|ENSBTAT00000025517|gb|AF192330	bt|chr29:38155956-38155897	1059	ref|Bos taurus pregnancy-associated glycoprotein 2 (PAG2), mRNA [NM_176614]	0	0.00180884	2.57924	0.0151903	20.5515	8.39781
40226	A_73_P145306	DN516769	DN516769	gb|DN516769	bt|chr28:29111627-29111686	482	gb|1255297 MARC 7BOV Bos taurus cDNA 3', mRNA sequence [DN516769]	0	0.00227213	3.23986	0.0185791	25.1364	8.17695
11802	A_73_P070931	RNFT2	NM_001206867	ref|NM_001206867|ens|ENSBTAT00000061236|tc|NP13360160|tc|TC405271	bt|chr17:60452747-60452688	954	ref|Bos taurus ring finger protein, transmembrane 2 (RNFT2), mRNA [NM_001206867]	0	0.00423097	6.03298	0.0342771	46.3748	8.10147
15527	A_73_P107676	CXCL8	NM_173925	ref|NM_173925|ens|ENSBTAT00000026275|gb|EU276073|gb|JN559767	bt|chr6:90561998-90562057	273	ref|Bos taurus C-X-C motif chemokine ligand 8 (CXCL8), mRNA [NM_173925]	0	0.0403293	57.5059	0.323762	438.03	8.02797
14384	A_73_P475673	INPP4A	NM_001206848	ref|NM_001206848|ens|ENSBTAT00000006322|tc|TC473540|tc|TC488833	bt|chr11:3709797-3710046	1322	ref|Bos taurus inositol polyphosphate-4-phosphatase, type I, 107kDa (INPP4A), mRNA [NM_001206848]	0	0.00748267	10.6696	0.057794	78.1917	7.72372
39771	A_73_P447516	TC474978	TC474978	tc|TC474978	bt|chr25:26979715-26979656	436	tc|Rep: Zinc finger protein 764. - Bos Taurus, partial (16%) [TC474978]	0	0.00201478	2.8729	0.0155508	21.0392	7.71834
2688	A_73_114724	CXCL2	NM_174299	ref|NM_174299|ens|ENSBTAT00000039536|gb|U95811|tc|TC397131	bt|chr6:90697435-90697494	990	ref|Bos taurus chemokine (C-X-C motif) ligand 2 (CXCL2), mRNA [NM_174299]	0	0.0513372	73.2022	0.395543	535.145	7.70481
15323	A_73_P035836	KRT83	NM_001083385	ref|NM_001083385|ref|NM_001076206|ens|ENSBTAT00000008857|ens|ENSBTAT00000038458	bt|chr5:27749772-27750083	1061	ref|Bos taurus keratin 83 (KRT83), mRNA [NM_001083385]	0	0.00223646	3.18899	0.0171138	23.1539	7.6522
2514	A_73_110556	IL1B	NM_174093	ref|NM_174093|ens|ENSBTAT00000001745|gb|M37211|tc|TC395208	bt|chr11:46410728-46410666	1289	ref|Bos taurus interleukin 1 beta (IL1B), mRNA [NM_174093]	0	0.0031898	4.54836	0.0243538	32.9491	7.63489
16155	A_73_P035546	CD5	NM_173899	ref|NM_173899|ens|ENSBTAT00000018258|gb|X53061|gb|BC113237	bt|chr29:38026344-38026403	1546	ref|Bos taurus CD5 molecule (CD5), mRNA [NM_173899]	0	0.00183457	2.61593	0.0139776	18.9109	7.61903
40592	A_73_109742	LOC101905783	XR_001498398	ref|XR_001498398|ref|XR_238140	bt|chr17:60192064-60193110	143	ref|PREDICTED: Bos taurus uncharacterized LOC101905783 (LOC101905783), ncRNA [XR_001498398]	0	0.0021195	3.02222	0.0160127	21.6642	7.55496
9438	A_73_P104191	AGTR1	NM_174233	ref|NM_174233|ens|ENSBTAT00000063575|gb|BC120221|gb|X62294	bt|chr1:120403229-120403170	1268	ref|Bos taurus angiotensin II receptor type 1 (AGTR1), mRNA [NM_174233]	0	0.00196055	2.79557	0.0147793	19.9954	7.53832
18404	A_73_118449	CXCL8	NM_173925	ref|NM_173925|ens|ENSBTAT00000026275|gb|AF232704|gb|BC103310	bt|chr6:90563357-90563416	1194	ref|Bos taurus C-X-C motif chemokine ligand 8 (CXCL8), mRNA [NM_173925]	0	0.0696641	99.3348	0.51941	702.729	7.45592
40396	A_73_P055226	LOC617119	ENSBTAT00000006850	ens|ENSBTAT00000006850|tc|TC397834|ref|XM_002699190|ref|XM_015469994	bt|chr29:28072595-28072536	858	tc|Rep: olfactory receptor Olr1231 - Rattus norvegicus, partial (97%) [TC397834]	0	0.00227964	3.25056	0.016835	22.7768	7.38495
14568	A_73_112405	DN283956	DN283956	gb|DN283956|tc|TC454588|ref|XM_005205749	bt|chr4:96574555-96574496	701	gb|1184197 MARC 7BOV Bos taurus cDNA 5', mRNA sequence [DN283956]	0	0.00169256	2.41344	0.0124878	16.8953	7.37807
13730	A_73_P078241	DCX	NM_001206965	ref|NM_001206965|ens|ENSBTAT00000026104|ens|ENSBTAT00000066028|tc|TC453427	bt|chrX:64772880-64770843	801	ref|Bos taurus doublecortin (DCX), mRNA [NM_001206965]	0	0.0100326	14.3056	0.0735391	99.4938	7.33001
10457	A_73_112691	GALNTL6	NM_001191298	ref|NM_001191298|ens|ENSBTAT00000049479|tc|TC410881	bt|chr8:5330305-5330364	1741	ref|Bos taurus polypeptide N-acetylgalactosaminyltransferase-like 6 (GALNTL6), mRNA [NM_001191298]	0	0.00194417	2.77221	0.0139406	18.8607	7.17046
40499	A_73_P057701	EH183224	EH183224	gb|EH183224|tc|TC462807|tc|TC450208	bt|chr12:73528533-73480389	385	gb|LB01761.CR_M07 GC_BGC-17 Bos taurus cDNA clone IMAGE:8827377 5', mRNA sequence [EH183224]	0	0.00215693	3.07559	0.0154222	20.8653	7.15007
38852	A_73_P332796	HAUS5	NM_001101931	ref|NM_001101931|ens|ENSBTAT00000044399|ens|ENSBTAT00000017877|gb|BC148960	bt|chr18:46530297-46531463	563	ref|Bos taurus HAUS augmin like complex subunit 5 (HAUS5), mRNA [NM_001101931]	0	0.00227381	3.24226	0.0156324	21.1496	6.87496
13313	A_73_102512	TC418406	TC418406	tc|TC418406	bt|chr23:8824220-8824279	4246	tc|Rep: Uncharacterized protein UHRF1BP1 - Homo sapiens (Human), complete [TC418406]	0	0.00787247	11.2254	0.0533865	72.2287	6.78142
12308	A_73_107448	SLC35G6	NM_001101095	ref|NM_001101095|ens|ENSBTAT00000021774|gb|EU025856|tc|TC395595	bt|chr19:27785064-27785123	1038	ref|Bos taurus solute carrier family 35 member G6 (SLC35G6), mRNA [NM_001101095]	0	0.0113666	16.2077	0.077013	104.194	6.77538
12363	A_73_P402746	TRPV6	NM_001206189	ref|NM_001206189|tc|TC400980	bt|chr4:107013728-107013669	2	ref|Bos taurus transient receptor potential cation channel subfamily V member 6 (TRPV6), mRNA [NM_001206189]	0	0.00176211	2.51261	0.0119352	16.1476	6.77327
16760	A_73_P060831	SAA3	NM_181016	ref|NM_181016|ref|NM_001242573|ens|ENSBTAT00000056173|ens|ENSBTAT00000030328	bt|chr29:26668720-26668273	258	ref|Bos taurus serum amyloid A 3 (SAA3), mRNA [NM_181016]	0	0.00174081	2.48223	0.01158	15.667	6.65208
38990	A_73_P078856	DV779564	DV779564	gb|DV779564|tc|TC438905|ref|XM_002690436|ref|XM_015464949	bt|chr10:7867462-7867521	231	gb|Hw_Fat_49_050810_F10 Bos taurus CF-24-HW fat cDNA library Bos taurus cDNA, mRNA sequence [DV779564]	0	0.00203281	2.8986	0.0124016	16.7786	6.10071
40040	A_73_P104526	LOC786597	NM_001206617	ref|NM_001206617|gb|BC126793|gb|DT845893|tc|NP9556528	bt|chr16:45977619-45977678	574	ref|Bos taurus chromosome 20 open reading frame 106 homolog (LOC786597), mRNA [NM_001206617]	0	0.00233579	3.33063	0.014109	19.0886	6.04035
39675	A_73_P057776	C16H1orf115	NM_001205383	ref|NM_001205383|tc|TC470486	bt|chr16:24887041-24887100	528	ref|Bos taurus chromosome 16 open reading frame, human C1orf115 (C16H1orf115), mRNA [NM_001205383]	0	0.00205114	2.92474	0.0119508	16.1687	5.82641
15362	A_73_110217	TC433961	TC433961	tc|TC433961	bt|chr21:70233317-70233376	707	tc|Rep: tudor domain containing 9 - Canis familiaris, partial (26%) [TC433961]	0	0.00181155	2.5831	0.0105048	14.2123	5.79878
40149	A_73_114711	GPR75	NM_001205061	ref|NM_001205061|ens|ENSBTAT00000000111|tc|TC401466	bt|chr11:36414243-36414184	1895	ref|Bos taurus G protein-coupled receptor 75 (GPR75), mRNA [NM_001205061]	0	0.00875861	12.489	0.0507463	68.6567	5.79388
17769	A_73_114319	KRT39	ENSBTAT00000026752	ens|ENSBTAT00000026752|tc|NP9561919|ref|XM_010816271|ref|XM_010824142	bt|chr19:41818773-41818714	1385	ens|keratin 39 [Source:HGNC Symbol;Acc:HGNC:32971] [ENSBTAT00000026752]	0	0.00206273	2.94126	0.0118632	16.0501	5.7512
10119	A_73_P043336	SCRN1	NM_001110803	ref|NM_001110803|ens|ENSBTAT00000021588|tc|TC398465|ref|XM_010804301	bt|chr4:66851186-66851245	5251	ref|Bos taurus secernin 1 (SCRN1), mRNA [NM_001110803]	0	0.00194185	2.7689	0.0110645	14.9696	5.69794
40039	A_73_101245	SYT12	NM_001192890	ref|NM_001192890|ens|ENSBTAT00000004370	bt|chr29:45675314-45675373	1553	ref|Bos taurus synaptotagmin 12 (SYT12), mRNA [NM_001192890]	0	0.00305654	4.35835	0.0168156	22.7505	5.50154
39497	A_73_P060926	ENSBTAT00000056358	ENSBTAT00000056358	ens|ENSBTAT00000056358|tc|NP9558944|ref|XM_002699132|ref|XM_868702	bt|chr29:27254764-27254823	830	tc|GB|XM_868702.2|XP_873795.1 similar to olfactory receptor [NP9558944]	0	0.00205384	2.9286	0.0110751	14.984	5.39239
8365	A_73_P471148	ENSBTAT00000021794	ENSBTAT00000021794	ens|ENSBTAT00000021794|gb|DV805970|tc|TC401137	bt|chr18:64050892-64050833	1228	ens|ZFP28 zinc finger protein [Source:HGNC Symbol;Acc:HGNC:17801] [ENSBTAT00000021794]	0	0.00237929	3.39265	0.012766	17.2717	5.36549
19967	A_73_P108356	CXCL8	NM_173925	ref|NM_173925|ens|ENSBTAT00000026275|gb|S82598|gb|BC103310	bt|chr6:90562819-90562878	656	ref|Bos taurus C-X-C motif chemokine ligand 8 (CXCL8), mRNA [NM_173925]	0	0.0551298	78.6102	0.290099	392.487	5.26211
11475	A_73_P096806	ANKUB1	ENSBTAT00000044418	ens|ENSBTAT00000044418|ref|XM_001253365|ref|XM_002685023	bt|chr1:119330273-119330332	822	ens|ankyrin repeat and ubiquitin domain containing 1 [Source:HGNC Symbol;Acc:HGNC:29642] [ENSBTAT00000044418]	0	0.00969752	13.8278	0.0505339	68.3692	5.21101
10827	A_73_P046766	H1FOO	NM_001035372	ref|NM_001035372|ens|ENSBTAT00000002369|gb|DQ206443|gb|BC122822	bt|chr22:56829149-56829090	960	ref|Bos taurus H1 histone family, member O, oocyte-specific (H1FOO), mRNA [NM_001035372]	0	0.012992	18.5254	0.0673289	91.0918	5.18235
41335	A_73_111125	TRIM42	ENSBTAT00000024411	ens|ENSBTAT00000024411|tc|NP9571826|ref|XM_598268|ref|XM_002685043	bt|chr1:129272773-129272714	2026	ens|tripartite motif containing 42 [Source:HGNC Symbol;Acc:HGNC:19014] [ENSBTAT00000024411]	0	0.00415244	5.92102	0.020896	28.271	5.03222
12078	A_73_120612	TMEM225	NM_001080284	ref|NM_001080284|ens|ENSBTAT00000047640|gb|BC109975|tc|TC396961	bt|chr29:27570451-27570392	725	ref|Bos taurus transmembrane protein 225 (TMEM225), mRNA [NM_001080284]	0	0.00333324	4.75289	0.0165681	22.4156	4.97058
11340	A_73_P227072	SPAM1	NM_001008413	ref|NM_001008413|ens|ENSBTAT00000006089|gb|AY297029|gb|AY781776	bt|chr4:89002827-89002886	1258	ref|Bos taurus sperm adhesion molecule 1 (PH-20 hyaluronidase, zona pellucida binding) (SPAM1), mRNA [NM_001008413]	0	0.00421921	6.01622	0.0209287	28.3152	4.96034
13044	A_73_P349266	SLC22A16	NM_001076324	ref|NM_001076324|ens|ENSBTAT00000028664|gb|BC118253|tc|TC427106	bt|chr9:40237114-40237173	143	ref|Bos taurus solute carrier family 22 member 16 (SLC22A16), mRNA [NM_001076324]	0	0.00334022	4.76286	0.0160747	21.7481	4.81247
15918	A_73_108322	KCNN1	ENSBTAT00000011376	ens|ENSBTAT00000011376|gb|CO895438|tc|TC461908|ref|XM_015463948	bt|chr7:5120112-5120053	1177	ens|potassium calcium-activated channel subfamily N member 1 [Source:HGNC Symbol;Acc:HGNC:6290] [ENSBTAT00000011376]	0	0.00527477	7.52135	0.0251629	34.0438	4.77042
15263	A_73_P397466	SPART	NM_001077996	ref|NM_001077996|ens|ENSBTAT00000010577|gb|BC126710|tc|TC465363	bt|chr12:25208473-25208531	563	ref|Bos taurus spastic paraplegia 20 (Troyer syndrome) (SPG20), mRNA [NM_001077996]	0	0.00943701	13.4563	0.0445317	60.2487	4.71884
39132	A_73_107395	TC407894	TC407894	tc|TC407894|ref|XM_005192387|ref|XM_005210681	bt|chr9:17301800-17301741	714	tc|Rep: 5-hydroxytryptamine receptor 1B - Cavia porcellus (Guinea pig), partial (8%) [TC407894]	0	0.00278249	3.96759	0.0131294	17.7633	4.71858
14356	A_73_P366691	GGT5	NM_001191219	ref|NM_001191219|ens|ENSBTAT00000023658|tc|TC455270|tc|TC437000	bt|chr17:73429455-73428658	870	ref|Bos taurus gamma-glutamyltransferase 5 (GGT5), mRNA [NM_001191219]	0	0.00381033	5.4332	0.0179673	24.3086	4.71541
5010	A_73_P478938	TMCC2	NM_001077135	ref|NM_001077135|ens|ENSBTAT00000003052|ens|ENSBTAT00000023704|gb|BC123417	bt|chr16:2872089-2872148	2037	ref|Bos taurus transmembrane and coiled-coil domain family 2 (TMCC2), mRNA [NM_001077135]	0	0.00548912	7.827	0.0250931	33.9494	4.57142
13934	A_73_P180037	DN280541	DN280541	gb|DN280541|ref|XR_001495102|ref|XR_001499535	bt|chr25:28189316-28189464	733	gb|1161666 MARC 7BOV Bos taurus cDNA 5', mRNA sequence [DN280541]	0	0.0146753	20.9256	0.066653	90.1774	4.54186
10099	A_73_P485488	ENSBTAT00000064611	ENSBTAT00000064611	ens|ENSBTAT00000064611|tc|NP9557475|ref|XM_002693372|ref|XM_010799530	bt|chr15:50747386-50747327	849	ens|olfactory receptor family 51 subfamily A member 7 [Source:HGNC Symbol;Acc:HGNC:15188] [ENSBTAT00000064611]	0	0.00280994	4.00673	0.0119383	16.1517	4.24857
40343	A_73_118495	SOX30	NM_001046429	ref|NM_001046429|ens|ENSBTAT00000027304|gb|BC114054|tc|TC392773	bt|chr7:71295888-71295829	2522	ref|Bos taurus SRY-box 30 (SOX30), mRNA [NM_001046429]	0	0.00988065	14.0889	0.041343	55.9345	4.18424
36606	A_73_P260506	MMP16	NM_001192622	ref|NM_001192622|ens|ENSBTAT00000061368|tc|TC402667	bt|chr14:77111393-77111452	3012	ref|Bos taurus matrix metallopeptidase 16 (MMP16), mRNA [NM_001192622]	0	0.00419628	5.98353	0.0173895	23.5269	4.14402
41421	A_73_106079	CXCL5	NM_174300	ref|NM_174300|ens|ENSBTAT00000012939|gb|AF149249|gb|BC142108	bt|chr6:90648017-90648076	1423	ref|Bos taurus chemokine (C-X-C motif) ligand 5 (CXCL5), mRNA [NM_174300]	0	0.286256	408.175	1.14481	1548.86	3.99925
11149	A_73_P034561	UPK3A	NM_174709	ref|NM_174709|ens|ENSBTAT00000013081|gb|L19542|tc|TC395236	bt|chr5:116416112-116417680	521	ref|Bos taurus uroplakin 3A (UPK3A), mRNA [NM_174709]	0	0.0031763	4.52912	0.0126173	17.0705	3.97234
39224	A_73_P165947	WASF3	NM_001193013	ref|NM_001193013|ens|ENSBTAT00000019468	bt|chr12:33156673-33156614	2069	ref|Bos taurus WAS protein family, member 3 (WASF3), mRNA [NM_001193013]	0	0.00335088	4.77805	0.0132269	17.8952	3.9473
5203	A_73_P359421	AFP	NM_001034262	ref|NM_001034262|ens|ENSBTAT00000022772|gb|BC103123|tc|TC452646	bt|chr6:90278094-90278153	1732	ref|Bos taurus alpha fetoprotein (AFP), mRNA [NM_001034262]	0	0.00997259	14.22	0.0378602	51.2224	3.79642
7738	A_73_P326706	SLC6A12	NM_001101994	ref|NM_001101994|gb|BC148961|tc|TC392675	bt|chr5:107649376-107649317	2785	ref|Bos taurus solute carrier family 6 member 12 (SLC6A12), mRNA [NM_001101994]	0	0.00338329	4.82427	0.0128084	17.3289	3.78578
36786	A_73_P107661	CCL2	NM_174006	ref|NM_174006|ens|ENSBTAT00000013146|gb|EU276059|gb|M84602	bt|chr19:16233438-16233379	286	ref|Bos taurus chemokine (C-C motif) ligand 2 (CCL2), mRNA [NM_174006]	0	0.0525884	74.9864	0.197271	266.895	3.75123
39204	A_73_113803	TC426331	TC426331	tc|TC426331|ref|XM_005194143|ref|XM_005213829	bt|chr12:32842379-32842320	1000	tc|Rep: RAS-like, family 11, member A - Canis familiaris, partial (98%) [TC426331]	0	0.00591785	8.43833	0.0219679	29.7211	3.71213
40095	A_73_115301	EXD1	ENSBTAT00000011011	ens|ENSBTAT00000011011|ref|XM_010809218|ref|XM_010810198	bt|chr10:36794004-36793945	1661	ens|exonuclease 3'-5' domain containing 1 [Source:HGNC Symbol;Acc:HGNC:28507] [ENSBTAT00000011011]	0	0.00498211	7.10405	0.0172613	23.3534	3.46465
39632	A_73_P336116	SENP7	NM_001101888	ref|NM_001101888|ens|ENSBTAT00000022522|gb|BC151590|tc|TC391510	bt|chr1:46196462-46196403	2294	ref|Bos taurus SUMO1/sentrin specific peptidase 7 (SENP7), mRNA [NM_001101888]	0	0.0323205	46.0862	0.111269	150.54	3.44267
13129	A_73_P103391	HELZ	BC105342	gb|BC105342|tc|TC394039	bt|chr19:63864166-63864107	1709	tc|Rep: Helicase with zinc finger - Bos taurus (Bovine), complete [TC394039]	0	0.00770137	10.9815	0.0258942	35.0333	3.36229
9354	A_73_P083566	PPP1R26	ENSBTAT00000026527	ens|ENSBTAT00000026527	bt|chr11:106463265-106463206	2394	ens|protein phosphatase 1 regulatory subunit 26 [Source:HGNC Symbol;Acc:HGNC:29089] [ENSBTAT00000026527]	0	0.00669794	9.55066	0.0225114	30.4566	3.36095
14843	A_73_106772	TC432695	TC432695	tc|TC432695	bt|chr10:68975990-68976049	1388	Unknown	0	0.0114372	16.3084	0.0382967	51.8131	3.34843
10542	A_73_P065121	LOC511509	ENSBTAT00000065004	ens|ENSBTAT00000065004|tc|NP9562186|ref|XM_002695740|ref|XM_588857	bt|chr19:24749282-24749223	882	tc|GB|XM_588857.3|XP_588857.3 similar to olfactory receptor Olr1466 [NP9562186]	0	0.00546013	7.78565	0.0181927	24.6136	3.33192
12223	A_73_P422466	RICTOR	NM_001144096	ref|NM_001144096|ens|ENSBTAT00000008812|tc|TC472832|ref|XM_010816809	bt|chr20:35497007-35497066	4470	ref|Bos taurus RPTOR independent companion of MTOR complex 2 (RICTOR), mRNA [NM_001144096]	0	0.0342653	48.8593	0.11399	154.221	3.32668
36632	A_73_P094366	ENSBTAT00000061222	ENSBTAT00000061222	ens|ENSBTAT00000061222|tc|NP13360149|ref|XM_015462266|ref|XM_015475032	bt|chr2:26248265-26248206	465	ens|myosin IIIB [Source:HGNC Symbol;Acc:HGNC:15576] [ENSBTAT00000061222]	0	0.00329464	4.69787	0.0108432	14.6702	3.29116
1536	A_73_P121696	PTPRB	NM_001205297	ref|NM_001205297|ens|ENSBTAT00000020345|tc|TC414110|tc|TC406951	bt|chr5:43239251-43239310	6712	ref|Bos taurus protein tyrosine phosphatase, receptor type B (PTPRB), mRNA [NM_001205297]	0	0.00383541	5.46895	0.0125072	16.9215	3.26099
39330	A_73_P093211	PDE4B	NM_001102546	ref|NM_001102546|ens|ENSBTAT00000011390|ens|ENSBTAT00000054382|gb|BC133342	bt|chr3:79286999-79286940	2144	ref|Bos taurus phosphodiesterase 4B (PDE4B), mRNA [NM_001102546]	0	0.00457871	6.52883	0.0147104	19.9022	3.21278
11632	A_73_103449	OR1Q1	ENSBTAT00000063522	ens|ENSBTAT00000063522|tc|NP9568648|ref|XM_002691567|ref|XM_005193993	bt|chr11:93743313-93743372	879	ens|olfactory receptor family 1 subfamily Q member 1 [Source:HGNC Symbol;Acc:HGNC:8223] [ENSBTAT00000063522]	0	0.00754986	10.7654	0.0241608	32.6881	3.20017
26801	A_73_112988	CCL2	NM_174006	ref|NM_174006|ens|ENSBTAT00000013146|gb|M84602|gb|BC142093	bt|chr19:16233098-16233039	625	ref|Bos taurus chemokine (C-C motif) ligand 2 (CCL2), mRNA [NM_174006]	0	0.31783	453.197	1.01421	1372.17	3.19106
13228	A_73_112508	IBSP	NM_174084	ref|NM_174084|ens|ENSBTAT00000000595|gb|S73144|tc|TC397558	bt|chr6:38309703-38309644	884	ref|Bos taurus integrin binding sialoprotein (IBSP), mRNA [NM_174084]	0	0.0229807	32.7684	0.0726118	98.2392	3.15969
5180	A_73_P071346	PPM1F	ENSBTAT00000009109	ens|ENSBTAT00000009109|tc|NP13360176	bt|chr17:73966366-73966425	891	ens|protein phosphatase, Mg2+/Mn2+ dependent 1F [Source:HGNC Symbol;Acc:HGNC:19388] [ENSBTAT00000009109]	0	0.0388258	55.3621	0.120075	162.454	3.09266
15927	A_73_107837	NEGR1	NM_001205414	ref|NM_001205414|gb|CB460692|tc|TC399907	bt|chr3:73929720-73929779	1064	ref|Bos taurus neuronal growth regulator 1 (NEGR1), mRNA [NM_001205414]	0	0.063653	90.7636	0.191189	258.667	3.00361
39381	A_73_P072126	ENSBTAT00000023511	ENSBTAT00000023511	ens|ENSBTAT00000023511|gb|XM_607245|tc|TC398310|ref|XM_005194853	bt|chr16:52598717-52598857	1407	ens|sodium channel epithelial 1 delta subunit [Source:HGNC Symbol;Acc:HGNC:10601] [ENSBTAT00000023511]	0	0.00739018	10.5377	0.0220568	29.8414	2.98461
41001	A_73_114289	TC418800	TC418800	tc|TC418800|ref|XM_005218898|ref|XM_010814739	bt|chr18:44379250-44379309	1068	tc|Rep: Carbohydrate sulfotransferase 8 - Homo sapiens (Human), partial (55%) [TC418800]	0	0.00473474	6.75131	0.0141068	19.0856	2.97943
13560	A_73_P053726	MGC152340	NM_001099194	ref|NM_001099194|ens|ENSBTAT00000063316|gb|BC142440|tc|TC394436	bt|chrX:84077519-84079356	1671	ref|Bos taurus uncharacterized LOC785476 (MGC152340), mRNA [NM_001099194]	0	0.00417196	5.94885	0.0124289	16.8155	2.97915
39601	A_73_P492658	LOC101907883	XM_015458128	ref|XM_015458128|ref|XM_015467455	bt|chr18:47345327-47345268	1598	ref|PREDICTED: Bos taurus zinc finger protein 383-like (LOC101907883), mRNA [XM_015458128]	0	0.0073277	10.4486	0.0210464	28.4745	2.87217
40678	A_73_P110661	AY563795	AY563795	gb|AY563795|tc|TC487020	bt|chr4:72861592-72861533	480	tc|Rep: Adenine deaminase - Roseovarius sp. 217, partial (3%) [TC487020]	0	0.00798882	11.3913	0.0227824	30.8232	2.85179
9693	A_73_114603	NOD2	NM_001002889	ref|NM_001002889|ens|ENSBTAT00000027887|gb|AY518737|tc|TC391487	bt|chr18:19212492-19212551	4989	ref|Bos taurus nucleotide binding oligomerization domain containing 2 (NOD2), mRNA [NM_001002889]	0	0.00484526	6.9089	0.0135972	18.3961	2.80629
25201	A_73_P486758	NP13364621	NP13364621	tc|NP13364621|ref|XM_010810378|ref|XM_871340	bt|chr11:93731930-93731989	930	tc|GB|XM_871340.3|XP_876433.3 similar to hCG1685998 [NP13364621]	0	0.00314209	4.48034	0.00879558	11.8999	2.79927
40273	A_73_112374	IL1A	NM_174092	ref|NM_174092|ens|ENSBTAT00000013665|gb|M37210|tc|TC394342	bt|chr11:46349512-46349453	1926	ref|Bos taurus interleukin 1 alpha (IL1A), mRNA [NM_174092]	0	0.0487052	69.4492	0.133561	180.7	2.74223
40105	A_73_P378151	USF3	ENSBTAT00000027966	ens|ENSBTAT00000027966|gb|XM_001256478|tc|TC418806|ref|XM_010799239	bt|chr1:58796289-58796230	1251	ens|upstream transcription factor family member 3 [Source:HGNC Symbol;Acc:HGNC:30494] [ENSBTAT00000027966]	0	0.0169373	24.1511	0.046361	62.7236	2.73722
11890	A_73_P300666	TC403550	TC403550	tc|TC403550|ref|XM_010800841|ref|XM_015470659|ref|XM_010800842	bt|chrUn_GJ058435:32778-32719	2765	tc|Rep: Peroxidasin homolog - Homo sapiens (Human), partial (96%) [TC403550]	0	0.0116071	16.5507	0.0317061	42.8964	2.73162
8649	A_73_P044206	SRPX	NM_001040489	ref|NM_001040489|ens|ENSBTAT00000005604|gb|BC109914|gb|AJ505581	bt|chrX:110621606-110621665	1086	ref|Bos taurus sushi repeat containing protein, X-linked (SRPX), mRNA [NM_001040489]	0	0.0179618	25.6119	0.0490305	66.3352	2.72971
10819	A_73_119591	INSM2	NM_001144080	ref|NM_001144080|ens|ENSBTAT00000038676	bt|chr21:46200790-46200849	1577	ref|Bos taurus insulinoma-associated 2 (INSM2), mRNA [NM_001144080]	0	0.00600424	8.56151	0.0161645	21.8696	2.69219
13645	A_73_P124786	TC412913	TC412913	tc|TC412913|tc|TC411225	unmapped	2435	tc|Rep: Mucin-2 precursor - Homo sapiens (Human), partial (14%) [TC412913]	0	0.018531	26.4235	0.0497184	67.266	2.68299
41032	A_73_112816	SDR16C5	NM_001205933	ref|NM_001205933|ens|ENSBTAT00000024714|tc|TC408870|ref|XM_005215412	bt|chr14:25105159-25105100	1022	ref|Bos taurus short chain dehydrogenase/reductase family 16C, member 5 (SDR16C5), mRNA [NM_001205933]	0	0.00409589	5.84037	0.010901	14.7484	2.66145
39107	A_73_P032111	KCNB2	NM_001024563	ref|NM_001024563|ens|ENSBTAT00000053147|gb|DQ009866|tc|TC392398	bt|chr14:38454260-38454319	2834	ref|Bos taurus potassium voltage-gated channel subfamily B member 2 (KCNB2), mRNA [NM_001024563]	0	0.00598581	8.53523	0.0158199	21.4034	2.6429
12468	A_73_P278176	CBFA2T3	ENSBTAT00000014515	ens|ENSBTAT00000014515|gb|DV930841|tc|TC456385|ref|XM_015467313	bt|chr18:14103479-14102809	815	ens|CBFA2/RUNX1 translocation partner 3 [Source:HGNC Symbol;Acc:HGNC:1537] [ENSBTAT00000014515]	0	0.0114622	16.3441	0.0302185	40.8838	2.63635
15514	A_73_P084241	QTRT1	NM_001206692	ref|NM_001206692|ens|ENSBTAT00000056840|tc|TC404233|tc|TC446021	bt|chr7:16415705-16415859	276	ref|Bos taurus queuine tRNA-ribosyltransferase catalytic subunit 1 (QTRT1), mRNA [NM_001206692]	0	0.0826408	117.838	0.217588	294.383	2.63294
36684	A_73_P099546	COX1	ENSBTAT00000060569	ens|ENSBTAT00000060569|gb|AB098902|gb|AB099077|gb|AV589016	bt|chrM:6489-6549	802	ens|cytochrome c oxidase subunit I (mitochondrion) [Source:RefSeq peptide;Acc:YP_209207] [ENSBTAT00000060569]	0	37.6563	53694.4	98.5796	133372	2.61788
41029	A_73_P461366	FCHSD1	NM_001206249	ref|NM_001206249|ens|ENSBTAT00000021194	bt|chr7:54368877-54368818	988	ref|Bos taurus FCH and double SH3 domains 1 (FCHSD1), mRNA [NM_001206249]	0	0.0088159	12.5707	0.0222907	30.1579	2.52846
43357	A_73_P111811	UNC5B	NM_001099029	ref|NM_001099029|gb|BC142196	bt|chr28:27599700-27599759	3770	ref|Bos taurus unc-5 netrin receptor B (UNC5B), mRNA [NM_001099029]	0	0.00808436	11.5276	0.0201048	27.2005	2.48687
40092	A_73_100953	DV885873	DV885873	gb|DV885873	bt|chr26:26012965-26012239	218	gb|LB0269.CR_J10 GC_BGC-26 Bos taurus cDNA clone IMAGE:8213100, mRNA sequence [DV885873]	0	0.00702379	10.0153	0.0173221	23.4358	2.46621
14296	A_73_P339931	AMPD1	NM_001100349	ref|NM_001100349|ens|ENSBTAT00000015348|gb|BC149228|tc|TC393641	bt|chr3:28768363-28768422	2156	ref|Bos taurus adenosine monophosphate deaminase 1 (AMPD1), mRNA [NM_001100349]	0	0.00449838	6.41428	0.0110915	15.0061	2.46567
39577	A_73_109770	MGAT3	ENSBTAT00000016591	ens|ENSBTAT00000016591|gb|DV813622|ref|XM_005207372|ref|XM_015471393	bt|chr5:111424832-111424891	1545	ens|mannosyl (beta-1,4-)-glycoprotein beta-1,4-N-acetylglucosaminyltransferase [Source:HGNC Symbol;Acc:HGNC:7046] [ENSBTAT00000016591]	0	0.00640797	9.13719	0.0157368	21.2909	2.45582
39659	A_73_112080	CUX2	NM_001192597	ref|NM_001192597|ens|ENSBTAT00000029615|ref|XM_010813943|ref|XM_010813942	bt|chr17:57340706-57340765	4427	ref|Bos taurus cut-like homeobox 2 (CUX2), mRNA [NM_001192597]	0	0.00625241	8.91538	0.0147771	19.9925	2.36342
9608	A_73_P119191	A_73_P119191	A_73_P119191		bt|chr17:063561782-063561841	0	Unknown	0	0.0316942	45.193	0.0740192	100.143	2.33542
15445	A_73_P206497	SCPEP1	NM_001045909	ref|NM_001045909|ens|ENSBTAT00000010381|gb|BT029830|gb|BC111297	bt|chr19:8032745-8032804	248	ref|Bos taurus serine carboxypeptidase 1 (SCPEP1), mRNA [NM_001045909]	0	0.0838332	119.539	0.19462	263.309	2.32152
40478	A_73_P063466	IL17RD	NM_001205427	ref|NM_001205427|ens|ENSBTAT00000060984|tc|NP13361608	bt|chr22:44546072-44546131	1629	ref|Bos taurus interleukin 17 receptor D (IL17RD), mRNA [NM_001205427]	0	0.00695256	9.91372	0.0160607	21.7291	2.31004
36330	A_73_108688	CXCL3	NM_001046513	ref|NM_001046513|ens|ENSBTAT00000045994|gb|BC112667|gb|DY070408	bt|chr6:90812955-90813014	909	ref|Bos taurus chemokine (C-X-C motif) ligand 3 (CXCL3), mRNA [NM_001046513]	0	0.481598	686.715	1.09625	1483.16	2.27629
25075	A_73_P042021	GRO1	NM_175700	ref|NM_175700|ens|ENSBTAT00000022366|gb|U95812|tc|TC461174	bt|chr6:90824548-90824607	751	ref|Bos taurus chemokine (C-X-C motif) ligand 1 (melanoma growth stimulating activity, alpha) (GRO1), mRNA [NM_175700]	0	0.394083	561.928	0.896157	1212.45	2.27403
15729	A_73_108567	TC433697	TC433697	tc|TC433697	bt|chrX:39709769-39709828	842	tc|Rep: Isoform ZA of Q64568 - Rattus norvegicus (Rat), partial (21%) [TC433697]	0	0.00668888	9.53774	0.0150718	20.3912	2.25326
39295	A_73_P082576	ENSBTAT00000025391	ENSBTAT00000025391	ens|ENSBTAT00000025391|gb|EE366261	bt|chr11:46769808-46769867	3045	ens|pleckstrin and Sec7 domain containing 4 [Source:HGNC Symbol;Acc:HGNC:19096] [ENSBTAT00000025391]	0	0.0105412	15.0308	0.0232695	31.4822	2.20748
29417	A_73_P053801	LOC506549	ENSBTAT00000063458	ens|ENSBTAT00000063458|ens|ENSBTAT00000064956|ref|XM_001789695|ref|XM_002687019	bt|chr4:107937478-107937537	833	ref|PREDICTED: Bos taurus olfactory receptor-like protein OLF3 (LOC506549), mRNA [XM_001789695]	0	0.00544799	7.76834	0.0119838	16.2133	2.19967
13483	A_73_P307451	PRKCD	NM_001077855	ref|NM_001077855|ens|ENSBTAT00000011487|gb|BC126577|tc|TC392450	bt|chr22:48314041-48313802	1299	ref|Bos taurus protein kinase C delta (PRKCD), mRNA [NM_001077855]	0	0.0200931	28.651	0.0439234	59.4257	2.18599
14927	A_73_P253186	SH3BGRL	NM_001035440	ref|NM_001035440|ens|ENSBTAT00000013990|gb|BT021500|gb|BC103122	bt|chrX:70400397-70400338	359	ref|Bos taurus SH3 domain binding glutamate rich protein like (SH3BGRL), mRNA [NM_001035440]	0	0.0306787	43.7451	0.0667194	90.2672	2.17478
15599	A_73_P076211	HIPK3	NM_001193007	ref|NM_001193007|ens|ENSBTAT00000039686|tc|TC443799	bt|chr15:64757899-64757958	3591	ref|Bos taurus homeodomain interacting protein kinase 3 (HIPK3), mRNA [NM_001193007]	0	0.107472	153.246	0.233331	315.682	2.17108
38862	A_73_114704	LANCL3	NM_001206408	ref|NM_001206408|gb|CO895380	bt|chrX:111213971-111213912	1960	ref|Bos taurus LanC like 3 (LANCL3), mRNA [NM_001206408]	0	0.223562	318.78	0.484321	655.256	2.16638
32070	A_73_P069346	SLC25A21	NM_001015587	ref|NM_001015587|ens|ENSBTAT00000045803|ens|ENSBTAT00000025776|gb|BC126566	bt|chr21:47314613-47313658	851	ref|Bos taurus solute carrier family 25 member 21 (SLC25A21), mRNA [NM_001015587]	0	0.00682681	9.73442	0.0147731	19.9871	2.16399
29596	A_73_P031501	NM_001048165	NM_001048165	ref|NM_001048165|ref|NM_175700|ens|ENSBTAT00000022366|gb|U95813	bt|chr6:90823252-90824156	303	ref|Bos taurus chemokine (C-X-C motif) ligand 2 (CXCL2), mRNA [NM_001048165]	0	0.064607	92.1238	0.137656	186.24	2.13067
14489	A_73_113385	ENSBTAT00000061018	ENSBTAT00000061018	ens|ENSBTAT00000061018|ens|ENSBTAT00000034269	bt|chr4:7197642-7197583	14140	ens|ATP binding cassette subfamily A member 13 [Source:HGNC Symbol;Acc:HGNC:14638] [ENSBTAT00000061018]	0	0.00907216	12.9361	0.019271	26.0724	2.12419
40958	A_73_P422051	MPDZ	NM_001192891	ref|NM_001192891|ens|ENSBTAT00000061015|tc|TC472730|ref|XM_010807813	bt|chr8:31193154-31193213	2306	ref|Bos taurus multiple PDZ domain crumbs cell polarity complex component (MPDZ), mRNA [NM_001192891]	0	0.00526605	7.50891	0.010978	14.8525	2.08467
39721	A_73_P045481	PRF1	NM_001143735	ref|NM_001143735|ens|ENSBTAT00000001336|gb|FJ176744|tc|TC478084	bt|chr28:26939395-26939336	1549	ref|Bos taurus perforin 1 (PRF1), mRNA [NM_001143735]	0	0.00916127	13.0632	0.0190979	25.8383	2.08463
16913	A_73_113497	AMDHD1	NM_001098872	ref|NM_001098872|ens|ENSBTAT00000021647|gb|BC142251|tc|TC405989	bt|chr5:60612878-60612937	1615	ref|Bos taurus amidohydrolase domain containing 1 (AMDHD1), mRNA [NM_001098872]	0	0.0074585	10.6351	0.0155071	20.9802	2.07912
33698	A_73_P192482	KLHL41	NM_001083377	ref|NM_001083377|ens|ENSBTAT00000014219|gb|BC123835|gb|EE380965	bt|chr2:26797537-26797478	509	ref|Bos taurus kelch like family member 41 (KLHL41), mRNA [NM_001083377]	0	0.00539338	7.69048	0.0112036	15.1578	2.07729
2406	A_73_P079726	MEIS2	NM_001191269	ref|NM_001191269|ens|ENSBTAT00000061494	bt|chr10:32649287-32647867	2050	ref|Bos taurus Meis homeobox 2 (MEIS2), mRNA [NM_001191269]	0	0.00598972	8.54081	0.0123696	16.7353	2.06514
41064	A_73_P226637	B3GAT1	NM_001014393	ref|NM_001014393|ens|ENSBTAT00000039462|gb|AJ890839|gb|DV886144	bt|chr15:85018916-85018857	303	ref|Bos taurus beta-1,3-glucuronyltransferase 1 (B3GAT1), mRNA [NM_001014393]	0	0.00612694	8.73647	0.012643	17.1052	2.06351
37149	A_73_P265676	TAF6L	NM_001206533	ref|NM_001206533|ens|ENSBTAT00000012482|gb|BT029858|tc|TC427594	bt|chr29:41787335-41787520	493	ref|Bos taurus TATA-box binding protein associated factor 6 like (TAF6L), mRNA [NM_001206533]	0	0.00659222	9.39992	0.013561	18.3472	2.05712
3762	A_73_107341	UNC5B	NM_001099029	ref|NM_001099029|ens|ENSBTAT00000018961|gb|BC142196|tc|TC391800	bt|chr28:27599696-27599755	3766	ref|Bos taurus unc-5 netrin receptor B (UNC5B), mRNA [NM_001099029]	0	0.00968351	13.8078	0.0198907	26.9108	2.05407
15349	A_73_P040786	GPR52	NM_001100304	ref|NM_001100304|ens|ENSBTAT00000055657|gb|BC147938|tc|TC392212	bt|chr16:57214188-57214247	3123	ref|Bos taurus G protein-coupled receptor 52 (GPR52), mRNA [NM_001100304]	0	0.00790998	11.2789	0.0162402	21.972	2.05313
11235	A_73_P048466	NXF3	NM_001078052	ref|NM_001078052|ens|ENSBTAT00000049294|ens|ENSBTAT00000046525|ens|ENSBTAT00000030458	bt|chrX:56389449-56367459	1620	ref|Bos taurus nuclear RNA export factor 3 (NXF3), mRNA [NM_001078052]	0	0.00724761	10.3344	0.0148456	20.0852	2.04835
14919	A_73_118593	TC455679	TC455679	tc|TC455679|ref|XM_010821074|ref|XM_010821073|ref|XM_015461265	bt|chr29:43589911-43589852	2120	tc|Rep: RAS guanyl releasing protein 2 - Bos Taurus, partial (98%) [TC455679]	0	0.00449781	6.41348	0.00920663	12.456	2.04691
15917	A_73_P075686	OR52D1	ENSBTAT00000023466	ens|ENSBTAT00000023466|ref|XM_001255397|ref|XM_002693210	bt|chr15:48738795-48738736	629	ref|PREDICTED: Bos taurus olfactory receptor, family 52, subfamily D, member 1 (OR52D1), mRNA [XM_001255397]	0	0.00711553	10.1461	0.0144972	19.6139	2.03741
8212	A_73_P110576	CCL20	ENSBTAT00000028430	ens|ENSBTAT00000028430|tc|TC462509|ref|XM_005202887	bt|chr2:116762431-116762490	311	ens|C-C motif chemokine ligand 20 [Source:HGNC Symbol;Acc:HGNC:10619] [ENSBTAT00000028430]	0	0.00658512	9.38979	0.0133635	18.08	2.02935
41615	A_73_111879	ATXN2L	NM_001205530	ref|NM_001205530|ens|ENSBTAT00000045493|tc|TC487012|tc|TC403677	bt|chr25:26239541-26239482	763	ref|Bos taurus ataxin 2 like (ATXN2L), mRNA [NM_001205530]	0	0.0101193	14.4292	0.0204386	27.6522	2.01977
19856	A_73_107681	TC480140	TC480140	tc|TC480140	bt|chr21:25713906-25713847	498	Unknown	0	0.0105967	15.11	0.0213542	28.8909	2.01517
38834	A_73_110999	GALNT17	NM_001192067	ref|NM_001192067|ens|ENSBTAT00000029707|gb|BC149399|tc|TC413104	bt|chr25:29392577-29392518	2838	ref|Bos taurus Williams-Beuren syndrome chromosome region 17 (WBSCR17), mRNA [NM_001192067]	0	0.00992815	14.1566	0.0199533	26.9956	2.00977
